# Supplementary material for: Physiological, Proteomic Analysis, and Calcium-Related Gene Expression Reveal Taxus wallichiana var. mairei Adaptability to Acid Rain Stress Under Various Calcium Levels
Source: Front Plant Sci. 2022 Mar 21;13:845107. doi: 10.3389/fpls.2022.845107 (PMC8978443; doi:10.3389/fpls.2022.845107)
Supplement: Supplementary file 4 [file Data_Sheet_1.zip]

Archive with 89 entries (44 files):
- Raw protein search data/
- Raw protein search data/Spot 1/
- Raw protein search data/Spot 1/Mascot Search Results gi2500930.mht
- Raw protein search data/Spot 10/
- Raw protein search data/Spot 10/Mascot Search Results gi226493589.mht
- Raw protein search data/Spot 11/
- Raw protein search data/Spot 11/Mascot Search Results gi7592732.mht
- Raw protein search data/Spot 12/
- Raw protein search data/Spot 12/Mascot Search Results gi372486191.mht
- Raw protein search data/Spot 13/
- Raw protein search data/Spot 13/Mascot Search Results gi311893429.mht
- Raw protein search data/Spot 14/
- Raw protein search data/Spot 14/Mascot Search Results gi356517518.mht
- Raw protein search data/Spot 15/
- Raw protein search data/Spot 15/Mascot Search Results gi3293555.mht
- Raw protein search data/Spot 16/
- Raw protein search data/Spot 16/Mascot Search Results gi91177512.mht
- Raw protein search data/Spot 17/
- Raw protein search data/Spot 17/Mascot Search Results gi224114357.mht
- Raw protein search data/Spot 18/
- Raw protein search data/Spot 18/Mascot Search Results gi3913651.mht
- Raw protein search data/Spot 19/
- Raw protein search data/Spot 19/Mascot Search Results gi255570990.mht
- Raw protein search data/Spot 2/
- Raw protein search data/Spot 2/Mascot Search Results gi158705664.mht
- Raw protein search data/Spot 20/
- Raw protein search data/Spot 20/Mascot Search Results gi392465167.mht
- Raw protein search data/Spot 21/
- Raw protein search data/Spot 21/Mascot Search Results gi357493781.mht
- Raw protein search data/Spot 22/
- Raw protein search data/Spot 22/Mascot Search Results gi110808557.mht
- Raw protein search data/Spot 23/
- Raw protein search data/Spot 23/Mascot Search Results gi153865891.mht
- Raw protein search data/Spot 24/
- Raw protein search data/Spot 24/Mascot Search Results gi327342604.mht
- Raw protein search data/Spot 25/
- Raw protein search data/Spot 25/Mascot Search Results gi335346406.mht
- Raw protein search data/Spot 26/
- Raw protein search data/Spot 26/Mascot Search Results gi302815799.mht
- Raw protein search data/Spot 27/
- Raw protein search data/Spot 27/Mascot Search Results gi14579025.mht
- Raw protein search data/Spot 28/
- Raw protein search data/Spot 28/Mascot Search Results gi56744289.mht
- Raw protein search data/Spot 29/
- Raw protein search data/Spot 29/Mascot Search Results gi67968326.mht
- Raw protein search data/Spot 3/
- Raw protein search data/Spot 3/Mascot Search Results gi269980525.mht
- Raw protein search data/Spot 30/
- Raw protein search data/Spot 30/Mascot Search Results gi62733886.mht
- Raw protein search data/Spot 31/
- Raw protein search data/Spot 31/Mascot Search Results gi379054892.mht
- Raw protein search data/Spot 32/
- Raw protein search data/Spot 32/Mascot Search Results gi359494561.mht
- Raw protein search data/Spot 33/
- Raw protein search data/Spot 33/Mascot Search Results gi159480324.mht
- Raw protein search data/Spot 34/
- Raw protein search data/Spot 34/Mascot Search Results gi77551510.mht
- Raw protein search data/Spot 35/
- Raw protein search data/Spot 35/Mascot Search Results gi334183835.mht
- Raw protein search data/Spot 36/
- Raw protein search data/Spot 36/Mascot Search Results gi357469355.mht
- Raw protein search data/Spot 37/
- Raw protein search data/Spot 37/Mascot Search Results gi195627742.mht
- Raw protein search data/Spot 38/
- Raw protein search data/Spot 38/Mascot Search Results gi356516069.mht
- Raw protein search data/Spot 39/
- Raw protein search data/Spot 39/Mascot Search Results gi307939386.mht
- Raw protein search data/Spot 4/
- Raw protein search data/Spot 4/Mascot Search Results gi223635315.mht
- Raw protein search data/Spot 40/
- Raw protein search data/Spot 40/Mascot Search Results gi356573251.mht
- Raw protein search data/Spot 41/
- Raw protein search data/Spot 41/Mascot Search Results gi116782579.mht
- Raw protein search data/Spot 42/
- Raw protein search data/Spot 42/Mascot Search Results gi356566253.mht
- Raw protein search data/Spot 43/
- Raw protein search data/Spot 43/Mascot Search Results gi296087931.mht
- Raw protein search data/Spot 44/
- Raw protein search data/Spot 44/Mascot Search Results gi20198271.mht
- Raw protein search data/Spot 5/
- Raw protein search data/Spot 5/Mascot Search Results gi77556698.mht
- Raw protein search data/Spot 6/
- Raw protein search data/Spot 6/Mascot Search Results gi385178691.mht
- Raw protein search data/Spot 7/
- Raw protein search data/Spot 7/Mascot Search Results gi138277483.mht
- Raw protein search data/Spot 8/
- Raw protein search data/Spot 8/Mascot Search Results gi138277483.mht
- Raw protein search data/Spot 9/
- Raw protein search data/Spot 9/Mascot Search Results gi4388533.mht
