# Supplementary material for: Physiological, Proteomic Analysis, and Calcium-Related Gene Expression Reveal Taxus wallichiana var. mairei Adaptability to Acid Rain Stress Under Various Calcium Levels
Source: Front Plant Sci. 2022 Mar 21;13:845107. doi: 10.3389/fpls.2022.845107 (PMC8978443; doi:10.3389/fpls.2022.845107)
Supplement: Supplementary file 4 [file Data_Sheet_1.zip › Raw protein search data/Spot 6/Mascot Search Results gi385178691.mht]

From: =?gb2312?B?08kgV2luZG93cyBJbnRlcm5ldCBFeHBsb3JlciA4ILGjtOY=?=
Subject: Mascot Search Results: gi|385178691
Date: Mon, 27 Aug 2012 10:45:05 +0800
MIME-Version: 1.0
Content-Type: multipart/related;
	type="text/html";
	boundary="----=_NextPart_000_002E_01CD8441.04D48670"
X-MimeOLE: Produced By Microsoft MimeOLE V6.1.7600.16807

���� MIME ��ʽ�Ķ෽�ʼ���

------=_NextPart_000_002E_01CD8441.04D48670
Content-Type: text/html;
	charset="utf-8"
Content-Transfer-Encoding: quoted-printable
Content-Location: http://www.matrixscience.com/cgi/protein_view.pl?file=..%2Fdata%2F20120827%2FFtGuOGSth.dat&hit=1

=EF=BB=BF<!DOCTYPE HTML PUBLIC "-//W3C//DTD HTML 4.0 Transitional//EN">
<!-- 0 seconds --><!-- 0 seconds --><!-- 0 seconds --><!-- 0 seconds =
--><HTML><HEAD><TITLE>Mascot Search Results: gi|385178691</TITLE>
<META content=3D"text/html; charset=3Dutf-8" =
http-equiv=3DContent-Type><LINK=20
rel=3Dstylesheet type=3Dtext/css=20
href=3D"http://www.matrixscience.com/templates/protein_view.css"><LINK=20
rel=3Dstylesheet type=3Dtext/css=20
href=3D"http://www.matrixscience.com/templates/protein_view-ie.css">
<META name=3DGENERATOR content=3D"MSHTML 8.00.7600.17051"></HEAD>
<BODY>
<H1 id=3DMSL-logo><IMG title=3D"" alt=3D""=20
src=3D"http://www.matrixscience.com/images/88x31_logo_white.gif" =
width=3D88=20
height=3D31>MASCOT Search Results</H1>
<H2>Protein View: gi|385178691</H2>
<H3>RecName: Full=3DProbable aspartyl aminopeptidase</H3>
<FORM method=3Dget><INPUT value=3D../data/20120827/FtGuOGSth.dat =
type=3Dhidden=20
name=3Dfile> <INPUT value=3D1 type=3Dhidden name=3Dhit> <INPUT =
value=3Dfalse type=3Dhidden=20
name=3Dshowall> <INPUT value=3D0 type=3Dhidden =
name=3D_ignoreionsscorebelow> <INPUT=20
value=3D0.05 type=3Dhidden name=3D_sigthreshold> <INPUT value=3D0 =
type=3Dhidden=20
name=3Dreport> <INPUT value=3D1 type=3Dhidden name=3Ddb_idx> <INPUT =
value=3D1025=20
type=3Dhidden name=3D_msresflags> <INPUT value=3D2 type=3Dhidden =
name=3D_msresflags2>=20
<INPUT value=3D0 type=3Dhidden name=3Dpercolate> <INPUT value=3D0 =
type=3Dhidden=20
name=3Dpercolate_rt> <INPUT value=3D7 type=3Dhidden name=3D_minpeplen>=20
<TABLE class=3Dprotein-attributes>
  <TBODY>
  <TR>
    <TH>Database:</TH>
    <TD>NCBInr</TD></TR>
  <TR>
    <TH>Score:</TH>
    <TD>88</TD></TR>
  <TR>
    <TH>Expect:</TH>
    <TD>0.0016</TD></TR>
  <TR>
    <TH>Nominal mass (M<SUB>r</SUB>):</TH>
    <TD>54329</TD></TR>
  <TR>
    <TH>Calculated pI:</TH>
    <TD>6.36</TD></TR>
  <TR>
    <TH>Taxonomy:</TH>
    <TD><A=20
      =
href=3D"http://www.ncbi.nlm.nih.gov/Taxonomy/Browser/wwwtax.cgi?lvl=3D0&a=
mp;id=3D3988"=20
      target=3D_blank>Ricinus communis</A></TD></TR></TBODY></TABLE>
<P>Sequence similarity is available as <A=20
href=3D"http://www.ncbi.nlm.nih.gov/blast/Blast.cgi?ALIGNMENTS=3D50;ALIGN=
MENT_VIEW=3DPairwise;AUTO_FORMAT=3DSemiauto;CDD_SEARCH=3Don;CLIENT=3Dweb;=
COMPOSITION_BASED_STATISTICS=3Don;DATABASE=3Dnr;DESCRIPTIONS=3D100;ENTREZ=
_QUERY=3D%28none%29;EXPECT=3D10;FILTER=3DL;FORMAT_BLOCK_ON_RESPAGE=3DNone=
;FORMAT_OBJECT=3DAlignment;FORMAT_TYPE=3DHTML;GAPCOSTS=3D11%201;I_THRESH=3D=
0.001;LAYOUT=3DTwoWindows;MATRIX_NAME=3DBLOSUM62;NCBI_GI=3Don;PAGE=3DProt=
eins;PROGRAM=3Dblastp;QUERY=3DMAKQDSQTEGISIDSDLINFLNASPTAFHAIDEAKKRLKHSGY=
VQVSERDDWKLELGKRYFFTRNHSTIVAFAIGKKYVAGNGFYVVGAHTDSPCIKLKPVSKVTKSGYLEVGVQP=
YGGGLWHTWFDRDLAVAGRVIVREEKHGSVSYSHRLVRIEEPIMRVPTLAIHLDRNVNTDGFKVNTQSHLLPV=
LATSVKAELSKVVAENGTVGNDEETDGMKSSKGTTNANSKHHSLLLQMIAGQIGCNGSDICDFELQACDTQPS=
VIAGAAKEFIFSGRLDNLCMSFCSLKALIDATASDSHLENESGVRMVALFDHEEVGSDSAQGAGSPVMFDALS=
RITSTFNSDSKLLRKAIQKSFLVSADMAHALHPNYADKHEENHQPRMHGGLVIKHNANQRYATNSVTSFLFKE=
IASKHNLPVQDFVVRNDMPCGSTIGPILASGVGIRTVDVGAPQLSMHSIREMCAVDDVKYSYEHFKAFFEDFS=
HLDSKITVDM;SERVICE=3Dplain;SET_DEFAULTS.x=3D9;SET_DEFAULTS.y=3D5;SHOW_OVE=
RVIEW=3Don;WORD_SIZE=3D3;END_OF_HTTPGET=3DYes"=20
target=3D_blank>an NCBI BLAST search of gi|385178691 against nr</A>.</P>
<H3>Search parameters</H3>
<TABLE class=3Dsearch-attributes>
  <TBODY>
  <TR>
    <TH>Enzyme:</TH>
    <TD>
      <P>Trypsin: cuts C-term side of KR unless next residue is =
P.</P></TD></TR>
  <TR>
    <TH>Fixed modifications:</TH>
    <TD><SPAN><A class=3Dexternal=20
      =
href=3D"http://www.matrixscience.com/cgi/client.pl?modification;file=3D..=
%2Fdata%2F20120827%2FFtGuOGSth.dat;mod_name=3DCarbamidomethyl%20%28C%29" =

      target=3D_blank>Carbamidomethyl (C)</A></SPAN></TD></TR>
  <TR>
    <TH>Variable modifications:</TH>
    <TD><SPAN><A class=3Dexternal=20
      =
href=3D"http://www.matrixscience.com/cgi/client.pl?modification;file=3D..=
%2Fdata%2F20120827%2FFtGuOGSth.dat;mod_name=3DOxidation%20%28M%29"=20
      target=3D_blank>Oxidation (M)</A></SPAN></TD></TR></TBODY>
  <TBODY>
  <TR>
    <TH>Mass values searched:</TH>
    <TD>7</TD></TR>
  <TR>
    <TH>Mass values matched:</TH>
    <TD>6</TD></TR></TBODY></TABLE>
<H3>Protein sequence coverage: 18%</H3>
<P>Matched peptides shown in <EM><STRONG class=3Dmatched-peptide>bold=20
red</STRONG></EM>.</P>
<TABLE class=3Dformatted-sequence>
  <TBODY>
  <TR>
    <TH><CODE>1</CODE></TH>
    <TD><CODE>MAKQDSQTEG</CODE></TD>
    <TD><CODE>ISIDSDLINF</CODE></TD>
    <TD><CODE>LNASPTAFHA</CODE></TD>
    <TD><CODE>IDEAKKRLKH</CODE></TD>
    <TD><CODE>SGYVQVSERD</CODE></TD></TR>
  <TR>
    <TH><CODE>51</CODE></TH>
    <TD><CODE>DWKLELGKRY</CODE></TD>
    <TD><CODE>FFTRNHSTIV</CODE></TD>
    <TD><CODE>AFAIGKK<STRONG =
class=3Dmatched-peptide>YVA</STRONG></CODE></TD>
    <TD><CODE><STRONG =
class=3Dmatched-peptide>GNGFYVVGAH</STRONG></CODE></TD>
    <TD><CODE><STRONG =
class=3Dmatched-peptide>TDSPCIKLKP</STRONG></CODE></TD></TR>
  <TR>
    <TH><CODE>101</CODE></TH>
    <TD><CODE><STRONG =
class=3Dmatched-peptide>VSK</STRONG>VTKSGYL</CODE></TD>
    <TD><CODE>EVGVQPYGGG</CODE></TD>
    <TD><CODE>LWHTWFDRDL</CODE></TD>
    <TD><CODE>AVAGRVIVRE</CODE></TD>
    <TD><CODE>EKHGSVSYSH</CODE></TD></TR>
  <TR>
    <TH><CODE>151</CODE></TH>
    <TD><CODE>R<STRONG =
class=3Dmatched-peptide>LVRIEEPIM</STRONG></CODE></TD>
    <TD><CODE><STRONG =
class=3Dmatched-peptide>R</STRONG>VPTLAIHLD</CODE></TD>
    <TD><CODE>RNVNTDGFK<STRONG =
class=3Dmatched-peptide>V</STRONG></CODE></TD>
    <TD><CODE><STRONG =
class=3Dmatched-peptide>NTQSHLLPVL</STRONG></CODE></TD>
    <TD><CODE><STRONG =
class=3Dmatched-peptide>ATSVK</STRONG>AELSK</CODE></TD></TR>
  <TR>
    <TH><CODE>201</CODE></TH>
    <TD><CODE>VVAENGTVGN</CODE></TD>
    <TD><CODE>DEETDGMKSS</CODE></TD>
    <TD><CODE>KGTTNANSKH</CODE></TD>
    <TD><CODE>HSLLLQMIAG</CODE></TD>
    <TD><CODE>QIGCNGSDIC</CODE></TD></TR>
  <TR>
    <TH><CODE>251</CODE></TH>
    <TD><CODE>DFELQACDTQ</CODE></TD>
    <TD><CODE>PSVIAGAAKE</CODE></TD>
    <TD><CODE>FIFSGRLDNL</CODE></TD>
    <TD><CODE>CMSFCSLKAL</CODE></TD>
    <TD><CODE>IDATASDSHL</CODE></TD></TR>
  <TR>
    <TH><CODE>301</CODE></TH>
    <TD><CODE>ENESGVRMVA</CODE></TD>
    <TD><CODE>LFDHEEVGSD</CODE></TD>
    <TD><CODE>SAQGAGSPVM</CODE></TD>
    <TD><CODE>FDALSRITST</CODE></TD>
    <TD><CODE>FNSDSKLLRK</CODE></TD></TR>
  <TR>
    <TH><CODE>351</CODE></TH>
    <TD><CODE>AIQKSFLVSA</CODE></TD>
    <TD><CODE>DMAHALHPNY</CODE></TD>
    <TD><CODE>ADKHEENHQP</CODE></TD>
    <TD><CODE>R<STRONG =
class=3Dmatched-peptide>MHGGLVIKH</STRONG></CODE></TD>
    <TD><CODE><STRONG =
class=3Dmatched-peptide>NANQR</STRONG>YATNS</CODE></TD></TR>
  <TR>
    <TH><CODE>401</CODE></TH>
    <TD><CODE>VTSFLFKEIA</CODE></TD>
    <TD><CODE>SKHNLPVQDF</CODE></TD>
    <TD><CODE>VVRNDMPCGS</CODE></TD>
    <TD><CODE>TIGPILASGV</CODE></TD>
    <TD><CODE>GIR<STRONG =
class=3Dmatched-peptide>TVDVGAP</STRONG></CODE></TD></TR>
  <TR>
    <TH><CODE>451</CODE></TH>
    <TD><CODE><STRONG =
class=3Dmatched-peptide>QLSMHSIREM</STRONG></CODE></TD>
    <TD><CODE><STRONG =
class=3Dmatched-peptide>CAVDDVK</STRONG>YSY</CODE></TD>
    <TD><CODE>EHFKAFFEDF</CODE></TD>
    <TD><CODE>SHLDSKITVD</CODE></TD>
    <TD><CODE>M</CODE></TD></TR></TBODY></TABLE>
<P>Unformatted sequence string: <A=20
href=3D"http://www.matrixscience.com/cgi/getseq.pl?db=3DNCBInr;accession=3D=
gi%7C385178691;type=3Dseq"=20
target=3D_blank>491 residues</A> (for pasting into other =
applications).</P>
<P><INPUT value=3D"Sort peptides by" type=3Dsubmit> <INPUT =
id=3Dctrl_sort_startup=20
class=3Dradio-button value=3Dstartup CHECKED type=3Dradio name=3Dsort> =
<LABEL=20
for=3Dctrl_sort_startup>Residue Number</LABEL> <INPUT =
id=3Dctrl_sort_massup=20
class=3Dradio-button value=3Dmassup type=3Dradio name=3Dsort> <LABEL=20
for=3Dctrl_sort_massup>Increasing Mass</LABEL> <INPUT =
id=3Dctrl_sort_massdown=20
class=3Dradio-button value=3Dmassdown type=3Dradio name=3Dsort> <LABEL=20
for=3Dctrl_sort_massdown>Decreasing Mass</LABEL> </P>
<P><INPUT onclick=3D'this.form.showall.value=3D"true"; return true' =
value=3D"Show predicted peptides also" type=3Dsubmit>=20
</P>
<DIV massdp=3D"4">
<TABLE class=3D"peptides peptides-pmf">
  <COLGROUP>
  <COL class=3Dresidue-start>
  <COL class=3Dresidue-dash>
  <COL class=3Dresidue-end>
  <COL class=3Dobserved>
  <COL class=3Dmrexpt>
  <COL class=3Dmrcalc>
  <COL class=3Ddelta>
  <COL class=3Dmisses></COLGROUP>
  <COLGROUP style=3D"WIDTH: 30.67em">
  <COL class=3Dpeptide></COLGROUP>
  <THEAD>
  <TR>
    <TH class=3Dresidue-start>Start</TH>
    <TH class=3Dresidue-dash>=E2=80=93</TH>
    <TH class=3Dresidue-end>End</TH>
    <TH class=3Dobserved>Observed</TH>
    <TH class=3Dmrexpt>Mr(expt)</TH>
    <TH class=3Dmrcalc>Mr(calc)</TH>
    <TH class=3Ddelta>Delta</TH>
    <TH class=3Dmisses><SPAN class=3Dabbr=20
title=3D"Missed cleavage sites">M</SPAN></TH>
    <TH class=3Dpeptide>Peptide</TH></TR></THEAD>
  <TBODY>
  <TR class=3D"topranking real-peptide">
    <TD class=3Dresidue-start>78</TD>
    <TD class=3Dresidue-dash>=E2=80=93</TD>
    <TD class=3Dresidue-end>103</TD>
    <TD class=3Dobserved>2807.4960</TD>
    <TD class=3Dmrexpt>2806.4887</TD>
    <TD class=3Dmrcalc>2806.4476</TD>
    <TD class=3Ddelta>0.0411</TD>
    <TD class=3Dmisses>1</TD>
    <TD=20
      =
class=3Dpeptide><SPAN>K.</SPAN><SPAN>YVAGNGFYVVGAHTDSPCIKLKPVSK</SPAN><SP=
AN>.V</SPAN></TD></TR>
  <TR class=3D"topranking real-peptide">
    <TD class=3Dresidue-start>152</TD>
    <TD class=3Dresidue-dash>=E2=80=93</TD>
    <TD class=3Dresidue-end>161</TD>
    <TD class=3Dobserved>1255.5940</TD>
    <TD class=3Dmrexpt>1254.5867</TD>
    <TD class=3Dmrcalc>1254.7118</TD>
    <TD class=3Ddelta>-0.1251</TD>
    <TD class=3Dmisses>1</TD>
    <TD=20
  =
class=3Dpeptide><SPAN>R.</SPAN><SPAN>LVRIEEPIMR</SPAN><SPAN>.V</SPAN></TD=
></TR>
  <TR class=3D"topranking real-peptide">
    <TD class=3Dresidue-start>180</TD>
    <TD class=3Dresidue-dash>=E2=80=93</TD>
    <TD class=3Dresidue-end>195</TD>
    <TD class=3Dobserved>1706.7480</TD>
    <TD class=3Dmrexpt>1705.7407</TD>
    <TD class=3Dmrcalc>1705.9727</TD>
    <TD class=3Ddelta>-0.2319</TD>
    <TD class=3Dmisses>0</TD>
    <TD=20
      =
class=3Dpeptide><SPAN>K.</SPAN><SPAN>VNTQSHLLPVLATSVK</SPAN><SPAN>.A</SPA=
N></TD></TR>
  <TR class=3D"topranking real-peptide">
    <TD class=3Dresidue-start>382</TD>
    <TD class=3Dresidue-dash>=E2=80=93</TD>
    <TD class=3Dresidue-end>395</TD>
    <TD class=3Dobserved>1590.8490</TD>
    <TD class=3Dmrexpt>1589.8417</TD>
    <TD class=3Dmrcalc>1589.8209</TD>
    <TD class=3Ddelta>0.0209</TD>
    <TD class=3Dmisses>1</TD>
    <TD class=3Dpeptide><SPAN>R.</SPAN><SPAN class=3D"varmod tooltipped" =

      title=3D"Oxidation (M) =
(+15.9949)">M</SPAN><SPAN>HGGLVIKHNANQR</SPAN><SPAN>.Y</SPAN><SPAN=20
      class=3Dvarmods> + Oxidation (M)</SPAN></TD></TR>
  <TR class=3D"topranking real-peptide">
    <TD class=3Dresidue-start>444</TD>
    <TD class=3Dresidue-dash>=E2=80=93</TD>
    <TD class=3Dresidue-end>458</TD>
    <TD class=3Dobserved>1626.8100</TD>
    <TD class=3Dmrexpt>1625.8027</TD>
    <TD class=3Dmrcalc>1625.8195</TD>
    <TD class=3Ddelta>-0.0168</TD>
    <TD class=3Dmisses>0</TD>
    <TD class=3Dpeptide><SPAN>R.</SPAN><SPAN>TVDVGAPQLS</SPAN><SPAN=20
      class=3D"varmod tooltipped"=20
      title=3D"Oxidation (M) =
(+15.9949)">M</SPAN><SPAN>HSIR</SPAN><SPAN>.E</SPAN><SPAN=20
      class=3Dvarmods> + Oxidation (M)</SPAN></TD></TR>
  <TR class=3D"topranking real-peptide">
    <TD class=3Dresidue-start>444</TD>
    <TD class=3Dresidue-dash>=E2=80=93</TD>
    <TD class=3Dresidue-end>467</TD>
    <TD class=3Dobserved>2690.3190</TD>
    <TD class=3Dmrexpt>2689.3117</TD>
    <TD class=3Dmrcalc>2689.2510</TD>
    <TD class=3Ddelta>0.0607</TD>
    <TD class=3Dmisses>1</TD>
    <TD class=3Dpeptide><SPAN>R.</SPAN><SPAN>TVDVGAPQLS</SPAN><SPAN=20
      class=3D"varmod tooltipped"=20
      title=3D"Oxidation (M) (+15.9949)">M</SPAN><SPAN>HSIRE</SPAN><SPAN =

      class=3D"varmod tooltipped"=20
      title=3D"Oxidation (M) =
(+15.9949)">M</SPAN><SPAN>CAVDDVK</SPAN><SPAN>.Y</SPAN><SPAN=20
      class=3Dvarmods> + 2 Oxidation =
(M)</SPAN></TD></TR></TBODY></TABLE></DIV>
<P><CODE><STRONG>No match to: </STRONG>1650.7870</CODE></P>
<P><IMG alt=3D"Error distribution"=20
src=3D"http://www.matrixscience.com/cgi/mass_error.pl?mass_error_34640155=
47511809"=20
width=3D450 height=3D150><IMG alt=3D"Error distribution (ppm)"=20
src=3D"http://www.matrixscience.com/cgi/mass_error.pl?mass_error_ppm_1626=
004001583127"=20
width=3D450 height=3D150></P>
<HR>
</FORM><PRE>LOCUS       DNPEP_RICCO              491 aa            =
linear   PLN 13-JUN-2012
DEFINITION  RecName: Full=3DProbable aspartyl aminopeptidase.
ACCESSION   B9RAJ0
VERSION     B9RAJ0.2  GI:385178691
DBSOURCE    UniProtKB: locus DNPEP_RICCO, accession B9RAJ0;
            class: standard.
            created: Apr 18, 2012.
            sequence updated: Apr 18, 2012.
            annotation updated: Jun 13, 2012.
            xrefs: EQ973773.1, EEF51817.1, EV523896.1, GE636502.1,
            XP_002511215.1
            xrefs (non-sequence databases): ProteinModelPortal:B9RAJ0,
            MEROPS:M18.002, GeneID:8266330, KEGG:rcu:RCOM_1506700, =
KO:K01267,
            ProtClustDB:CLSN2686432, GO:0005737, GO:0004177, GO:0008237,
            GO:0008270, GO:0006508, Gene3D:G3DSA:2.30.250.10,
            InterPro:IPR001948, InterPro:IPR023358, Pfam:PF02127,
            PRINTS:PR00932
KEYWORDS    Aminopeptidase; Complete proteome; Cytoplasm; Hydrolase;
            Metal-binding; Metalloprotease; Protease; Zinc.
SOURCE      Ricinus communis (castor bean)
  ORGANISM  Ricinus communis
            Eukaryota; Viridiplantae; Streptophyta; Embryophyta; =
Tracheophyta;
            Spermatophyta; Magnoliophyta; eudicotyledons; core =
eudicotyledons;
            rosids; fabids; Malpighiales; Euphorbiaceae; Acalyphoideae;
            Acalypheae; Ricinus.
REFERENCE   1  (residues 1 to 491)
  AUTHORS   Chan,A.P., Crabtree,J., Zhao,Q., Lorenzi,H., Orvis,J., =
Puiu,D.,
            Melake-Berhan,A., Jones,K.M., Redman,J., Chen,G., =
Cahoon,E.B.,
            Gedil,M., Stanke,M., Haas,B.J., Wortman,J.R., =
Fraser-Liggett,C.M.,
            Ravel,J. and Rabinowicz,P.D.
  TITLE     Draft genome sequence of the oilseed species Ricinus =
communis
  JOURNAL   Nat. Biotechnol. 28 (9), 951-956 (2010)
   PUBMED   20729833
  REMARK    NUCLEOTIDE SEQUENCE [LARGE SCALE GENOMIC DNA].;
            STRAIN=3Dcv. Hale
REFERENCE   2  (residues 1 to 491)
  AUTHORS   Lu,C., Wallis,J.G. and Browse,J.
  TITLE     An analysis of expressed sequence tags of developing castor
            endosperm using a full-length cDNA library
  JOURNAL   BMC Plant Biol. 7, 42 (2007)
   PUBMED   17672910
  REMARK    NUCLEOTIDE SEQUENCE [LARGE SCALE MRNA] OF 1-283.
            Publication Status: Online-Only
REFERENCE   3  (residues 1 to 491)
  AUTHORS   Kroon,J.T., Kunst,L., Slabas,A.R. and Smith,M.A.
  TITLE     Direct Submission
  JOURNAL   Submitted (??-NOV-2008)
  REMARK    NUCLEOTIDE SEQUENCE [LARGE SCALE MRNA] OF 36-302.
COMMENT     [FUNCTION] Likely to play an important role in intracellular
            protein and peptide metabolism (By similarity).
            [CATALYTIC ACTIVITY] Release of an N-terminal aspartate or
            glutamate from a peptide, with a preference for aspartate.
            [COFACTOR] Binds 1 zinc ion per subunit (By similarity).
            [SUBCELLULAR LOCATION] Cytoplasm (By similarity).
            [SIMILARITY] Belongs to the peptidase M18 family.
            [SEQUENCE CAUTION] Sequence=3DEEF51817.1; Type=3DErroneous =
gene model
            prediction; Sequence=3DEV523896; Type=3DFrameshift; =
Positions=3D271.
FEATURES             Location/Qualifiers
     source          1..491
                     /organism=3D"Ricinus communis"
                     /db_xref=3D"taxon:3988"
     gene            1..491
                     /locus_tag=3D"RCOM_1506700"
     Protein         1..491
                     /locus_tag=3D"RCOM_1506700"
                     /product=3D"Probable aspartyl aminopeptidase"
                     /EC_number=3D"3.4.11.21"
                     /UniProtKB_evidence=3D"Evidence at transcript =
level"
     Region          1..491
                     /locus_tag=3D"RCOM_1506700"
                     /region_name=3D"Mature chain"
                     /experiment=3D"experimental evidence, no additional =
details
                     recorded"
                     /note=3D"Probable aspartyl aminopeptidase.
                     /FTId=3DPRO_0000416986."
     Region          16..478
                     /locus_tag=3D"RCOM_1506700"
                     /region_name=3D"M18_DAP"
                     /note=3D"M18 Peptidase Aspartyl aminopeptidase; =
cd05658"
                     /db_xref=3D"CDD:193534"
     Region          20..477
                     /locus_tag=3D"RCOM_1506700"
                     /region_name=3D"Peptidase_M18"
                     /note=3D"Aminopeptidase I zinc metalloprotease =
(M18);
                     pfam02127"
                     /db_xref=3D"CDD:202119"
     Site            =
order(90,278..279,315..316,361..362,364,389,396,429..430,
                     454..455)
                     /locus_tag=3D"RCOM_1506700"
                     /site_type=3D"active"
                     /db_xref=3D"CDD:193534"
     Site            order(90,278,315..316,361,455)
                     /locus_tag=3D"RCOM_1506700"
                     /site_type=3D"metal-binding"
                     /note=3D"metal binding site [ion binding]"
                     /db_xref=3D"CDD:193534"
     Site            90
                     /locus_tag=3D"RCOM_1506700"
                     /site_type=3D"metal-binding"
                     /inference=3D"non-experimental evidence, no =
additional
                     details recorded"
                     /note=3D"Zinc (Potential)."
     Site            168
                     /locus_tag=3D"RCOM_1506700"
                     /site_type=3D"metal-binding"
                     /inference=3D"non-experimental evidence, no =
additional
                     details recorded"
                     /note=3D"Zinc (Potential)."
     Site            455
                     /locus_tag=3D"RCOM_1506700"
                     /site_type=3D"metal-binding"
                     /inference=3D"non-experimental evidence, no =
additional
                     details recorded"
                     /note=3D"Zinc (Potential)."
</PRE>
<SCRIPT type=3Dtext/javascript=20
src=3D"http://www.matrixscience.com/templates/protein_view-vendor.js"></S=
CRIPT>

<SCRIPT type=3Dtext/javascript=20
src=3D"http://www.matrixscience.com/templates/protein_view.js"></SCRIPT>

<DIV>
<TABLE border=3D2 cellSpacing=3D2 cellPadding=3D1 width=3D"100%">
  <TBODY>
  <TR>
    <TD noWrap align=3Dmiddle><B>Mascot:</B>&nbsp;<A=20
      =
href=3D"http://www.matrixscience.com/">http://www.matrixscience.com/</A><=
/TD></TR></TBODY></TABLE></DIV></BODY></HTML>

------=_NextPart_000_002E_01CD8441.04D48670
Content-Type: image/gif
Content-Transfer-Encoding: base64
Content-Location: http://www.matrixscience.com/images/88x31_logo_white.gif

R0lGODlhWAAfANX/AMDAwP/v7//f3//Pz/+/v/+vr/+fn/+Pj/9/f/9wcP9gYP9QUP9AQP8wMP8g
IP8QEP8AAO/v/+/v79/f/9/f38/P/8/Pz7+//7+/v6+v/6+vr5+f/5+fn4+P/4+Pj39//39/f3Bw
/3BwcGBg/2BgYFBQ/1BQUEBA/0BAQDAw/zAwMCAg/yAgIBAQ/xAQEAAA/wAAAAAAAAAAAAAAAAAA
AAAAAAAAAAAAAAAAAAAAAAAAAAAAAAAAAAAAAAAAAAAAACH5BAEAAAAALAAAAABYAB8AQAb/QIBw
SCwaj8ikcslsEl0wTDHz+bxOgMrp8mpFiJFThfsyjl4j82tVLaVGk+Hq1TF2ut8jCkYRSkgcToKD
hIQUKiBCHnxEAghDBA8QQg4QBEQBQwyWQ5ICAAsBAZcACKQJEAsMQgQQk5hCAhAPlAACn0MkUYMS
HCIaABMfJychRSPEH0YbWEMXJyUhxCPSJQAb0icjH8gfeRvIxRnXxCfeGcQlFwAWIn1HLC7vQhtl
AFZ1ES0v6/QrRGSIWPlXpF6LISWuVNgA4EyaIRta9Jvw4kUcInsCDZEARcqQBQ6I0AJQAEIDIgQU
xJo1pOQqIQFUCmFQyYAQAzZBQXikqYAQ/wQQZAIgkFPIHmCFkipdyrSp06eDSLiQUDBhM3JrjFSY
Y++aMgAnXnwdUUFIwodgX1gTso/hkAgVK0w4Ma4IBxZHQMDACzCNlRJiKFokEu5EiopFrFwdYiWF
EC5rhYQ1BqbEhsN1inCE4YGIBBAo5kEdrRS0EQkwEhEp0AABAgYGeA6liUBBAgOXFDDYvUDA7t+/
LxHYzTPAb1wHHCxAsMBAgtnAf2cawsGFhSIUYOwiAtSVgwFCDphM4mmlpQQhiSgQMMBVAAEyNx1A
UtJBgQVCh2DQjoRE5yEOODDdAA+AV0oqMClgoAIQzDcTJwAE8Fp4zwEIwXQANABBTillEv9AeREu
px8LGpFm4okopqjiiiyOxoEKHg2xz2Jn8KPVPkSYA0AGeDT0EI8v5HEYWiG84BhEiAEQARueoXDd
EYv8R0QKij2GzAtuvVUCkIwJUUFFF30l2EVf2nhNVkWEBVhZRnDASBH7wUBVjhEoFkYEZ3w1BFkA
BESEYGy+1dYFH6wQaJ89HgMmlDC4cIQIMJBQRAlxWNHCOEWi5ZUzSQqhzwt1ETGHW1UKMSYRFaRQ
1h1HErEIX3ZZl2NFjo2QRglcpZBBBIehIcQIuQpzwj4tnHDRXMSKseMaHzxT0QppZNArFh/0ukI/
RqlQhAkmiNbitwBIoMKTG71ZxC1JEIDsYYqjJEUBCSB4q5dqQrSHS3s5GRDUEAmMpFNRlZBigL/i
PTCggBFqCLBMAcwyHQInDWFBpEfooi0RmzBAyiMfQhieTwdW+C8ABxCA7lAIoLKAEKGQBEF6H1n4
SSjqDpHddkS4KakRBWzCEgDyIaHvyj8FVcADRdkiU00JgNcwBLgYsQkC+pJChF4oHDFxEQnIBnTE
AauXSXswDy2ETwl8YtwQ7TVY78uNyMQgT5e0LMTEUua1swAF9MybgT8FiN8n8Emi8QALuLJAAgxI
ou4mD8h2QH4BLPBAA8tlMpwrtvmcCQgieDAnuKQXEgQAOw==

------=_NextPart_000_002E_01CD8441.04D48670
Content-Type: application/octet-stream
Content-Transfer-Encoding: base64
Content-Location: http://www.matrixscience.com/cgi/mass_error.pl?mass_error_3464015547511809

R0lGODlhwgGWAMIAAP///wAAAP8AAADMAAAA/wAAAAAAAAAAACH5BAEAAAAALAAAAADCAZYAAAP+
CLrc/jDKSau9OOvNu/9gKI5kaZ5oqq5s675wLM90bd94ru987//AoHBILBqPyKRyyWw6n9CodEqt
Wq/YrHbL7Xq/4LB4TC6bz+i0es1uu9/wuHxOr9vv+Lx+z+/7/4CBgoOEhYaHiImKi4yNjhAEkQSP
lJUxk5aZmieYm56fHZ2go6QToqWoIgKrgaeprx2rAn6SrrC3GLKtuLyetr3AWAHDATe/wchSxQvL
NMfJ0B+6Mc3MNc/R2RrTYrXa3yDcZNjg5UHEw9fm60fF7jbk7PI37wDVl1vi85X19zDxTvTts5RO
hjctAgcqlABwoUMU6Api8BfqoUVqDihGqAf+ouHFjx78aXzQbCQGjyBTZhB5oWQIlCpjUohIbCM6
e9Y01NoZicFBBT8BBB0qyWfRBUR7Ij0KlKlQp0lFRTWqtGnVp1enLs0KtSvXr1K9hgVLdazZsmi3
nlWb1upat22xvpVLL+cHmDLznuB4V6/fDiwnjsD79281kywIP0lYeM5NeGMYN8YV9IvkybwUY96M
j7PnIJo/i0YRerTpwadTz6isunWL0q7lIXYBO7a52bRtN8b9WvfuHLV9a6Np0Knw4x2R633sTLnM
w+qcq4TeXHpK6qutT69Z/Kr27wzBf+S9Irh4WORJTiBv/nyq9A34xmfv/iF8BS4z4rTQvj7+KeIW
5KceJDxpBRdbCB6oIF0JMriggQ5GCOGEYsVFIVkNXjiXhhZWmKGHD4IooYisrRDRfijqx59/C92H
4kj0sbiPi/ilKFGKpsg4Y0jz4cdceDrOQ2MJ/QWpCYD/GGekdM9ctuQngWUXgZNPbrKMgAZJQGWV
mVxpV5ZcZuNljdWFCQ1NN9KmpJm6FclmSm6++VGcclpEZ50O3YnnPCXueZqefvIZaGyADrpOoYaW
g2ii0fTJ6GaLPtqopDvaxFuklCYin124YZqpIVgOmOOn5YQaH4EFYhiiqiOyyuGHrpIoa6y0bjir
rbV2mCusuPaqq6+8UnOTqV+OSuo3xOL+aOyxw9k45gWeMjvIPQWdSEG00qaCbbagOMotnN8Wtm24
n4xrxJbkHmFuEeimW8S6RLTr7hDwzstIqvjmq+++/Pbr778AByzwwAQXbPDBCCes8MJTKOZwRRw8
HDHEG0hcMcU6YZyBxRlPLAXHG2t8ksjQkryixxej3HHKLK/scsgfm1wByCOrDHPLN79cM84761yy
zT3n/ATNP/NctM8nG5000jPLfK3Tywod9NRNEL201EdjfTXVW2fNddNAey1212SDbe/ZaKetNigl
MUetGNyRWeyQTXBnLY50+yURSy7lnUR+HAWurBZ961e4bYHbbU2yWwh++OBcuKN4jYz+myag48V2
8Szmcn+x+Yug60YR55BncTnolV8xOuqZq7b6434jgR3psbcDAe2+nY7T45obvvjvnp9KJumuWRs3
3mHc/TYDtbfz2PHLry399NRXb/312GevPQ8DdD+AAt+DD373NHhPvvjbi5D6Sj6myTwI4QPwPfn0
LxB/+eLfnz5gko+gu6gciN/85EdA/T3Ae/kL3/wEeL4FTkCB9jug/CDYwAGm7x1X2psGYfS+4aWJ
bgIsIAEnGIEQNpCEIkwg+iAAwRUy4IQwTKH2MHgq2N2ug8hr3QXMt8L7GXB8CNSfECP4QweE0IUR
zB8RZZg9wNntMCaZXfuwswELjvBnikhE4hBfuEQKHBGLSZThAK3YRODZSHgAtKEOLdBCE4aRi3B8
4xXJyMIG0NF+FKQgE7F3uHSoUVR9XN8DuzhCBLLwhHHEYwslYMAiFjCPPbxgTvzYPma4T3hu64cb
tri/ZHCyk1dIAAA7

------=_NextPart_000_002E_01CD8441.04D48670
Content-Type: application/octet-stream
Content-Transfer-Encoding: base64
Content-Location: http://www.matrixscience.com/cgi/mass_error.pl?mass_error_ppm_1626004001583127

R0lGODlhwgGWAMIAAP///wAAAP8AAADMAAAA/wAAAAAAAAAAACH5BAEAAAAALAAAAADCAZYAAAP+
CLrc/jDKSau9OOvNu/9gKI5kaZ5oqq5s675wLM90bd94ru987//AoHBILBqPyKRyyWw6n9CodEqt
Wq/YrHbL7Xq/4LB4TC6bz+i0es1uu9/wuHxOr9vv+Lx+z+/7/4CBgoOEhYaHiImKi4yNjhAEkQSP
lJUxk5aZmieYm555AaEBN52fpisCqU2jC6w0paexJqkCTK6tMpKwsrwhtIG7vcKmwcPGMb80oqE1
xVPJx3bQMbc2zlLT0XPZMMvWW9zaw9W5kuLnXcvMr+jtcOQd1+7ztqIZo/Ab8vT8Rrf5D1wBxLCv
n8Eg/y4IDFHwoMMerAY6WKhBl8VIDHRlNLf+QGNHjgo8hgQJQGRJkiZTolyJ8WPLkS9PxlQ5k2Up
mjdtbqzJM2fPnT6DAh3qUmhRojCNJkUqU2lTph7U2aNA8UPDh1hXAZB44WrWrzO83RvhFazZFgnZ
nV2LIy0Mk1/CsRUU8ZsYuXP/SF13aQzevA/LAh4cRTDhwwonNkPM2ITbtyQbS/4gdvHky4Uxa3Zi
eLNnUp9DG+ksuvQKuKZT5yCtunUJ1q5jg4At2yzXFrRrZ72tArXuybxZ5P79MHhv4pulKqxsvMFw
5I3J4ePwHDq/yhXEViVo/fLjCQu3R7hokSlO8zqPql+6/mn78+/Ts5/vnj58+/Lr67+/Pz/+///+
BfhTfAOC8B0D6jQwnQLNhdQdcAhusOBW+jwI3FQWUDRhBtVZCBiGFFLnYXSrjYhYg69FZuJcKHKy
4mEtvvbiYMqpNeONkOCYV4wkdKijLDwypOKPWAVJFpFrGckQkrYlaCOTN/oIZSbSlRPTlP3UxaBl
WBqkZYgzSNnlI18qKeKYWe7FJZoeiskmYb69iZybch5TzZ1d1ckYXxSGZwGdevIyoZ9bUnDNX4G6
U9WgFRyqSqKKMofLluIlRd5G0ABYYH+bauqUp+h1KuCno4ZKqqionqqqqawSuGp7NSwK5m2AQhpL
QoQaauuOkkb4567E1QqsQ3EOa5qwxhL+m6xsyC7bT7PO0gNttOcUS61m015brbbHcltatt4eA264
vFhLLmLjnltuHYiqy0S6SLTrrhLwHiHvvEjUi68l5PXr778AByzwwAQXbPDBCCes8MIMN+zwwxAr
PAVpFMdj8ZkVYlzRxRl3vLHGHHL8scdPVAwydyfnmfKvKzcqcsgt6xrzBCaTzNnLKNusss4s8+zy
zBLUPPLQMPsss9FJCF000TkzvbPTPUP9M9JB4/z00lg3XbLVUWd9tdZgfy1212GTPfbUUh+dNs37
tu3223DPI1Cvk4IBIp6+2r2Ok2AWihxfVeaazqSMCs6F4X3iYiaMs06V6+JIFK543Xb+b+X45H7/
JuvjYpQ56+dheM753wF9XukWm2Pe9+CKjU4cPJJnfnjesa+OOgS1Q06YrIlTWrmCpqvOet11IR6b
k3cDrzeGeFOejnZ8Nh/39NRXb/312Gev/fZZDOD9AAqAH3743tPwffnjc1/C6R1EBKLyHogPAPjl
17+A/OaPj7/6BuKzOO+li9/95kdA+lHge/oTH/3kh8AC7s8BChwgBOcXQfTZj3++c9/cNhgBt2gQ
fhtgYAEJSMEIiNCCJRxhAtMHgQiykAEojKEK+TcdPLkOhOI5EAbOx0L8PZB8CNyfEAf4wwn28AEn
JOIM1achx/1jIB5kUPI6YMAjwhBkiQ0Y4hX1VwERvlCCMzRgFWmouu8AJIrb4ZELk/jFL2oRjGM0
YRZJCMEKVnCJ3CMUM24IPz2y7wJsJGEDkYjCLcKwkBJ4YBEduEI6LvJ6TQwR8/gUQOYsSHdReCMG
3aHJTWIhAQA7

------=_NextPart_000_002E_01CD8441.04D48670
Content-Type: text/css;
	charset="gb2312"
Content-Transfer-Encoding: quoted-printable
Content-Location: http://www.matrixscience.com/templates/protein_view.css


@media Screen   =20
{
UL#MSL-logger {
	BORDER-BOTTOM: black 2px solid; BORDER-LEFT: black 2px solid; =
PADDING-BOTTOM: 0px; LIST-STYLE-TYPE: none; MARGIN: 0px; PADDING-LEFT: =
0px; WIDTH: 100%; PADDING-RIGHT: 0px; BACKGROUND: #eee; OVERFLOW: =
hidden; BORDER-TOP: black 2px solid; BORDER-RIGHT: black 2px solid; =
PADDING-TOP: 0px
}
UL#MSL-logger LI {
	MARGIN: 0.25em 0.5em
}
UL#MSL-logger LI SPAN.time {
	FONT-FAMILY: monospace
}
UL#MSL-logger LI.error {
	COLOR: red; FONT-WEIGHT: bold
}
UL#MSL-logger LI.warn {
	COLOR: red
}
UL#MSL-logger LI.info {
	COLOR: blue
}
UL#MSL-logger LI.debug {
	COLOR: green
}

}

@media Print   =20
{
UL#MSL-logger {
	DISPLAY: none
}
    }
STRONG.abbr {
	BORDER-BOTTOM: black 1px dotted; CURSOR: help
}
SPAN.abbr {
	BORDER-BOTTOM: black 1px dotted; CURSOR: help
}
ABBR {
	BORDER-BOTTOM: black 1px dotted; CURSOR: help
}
.inactive-blocker {
	DISPLAY: none
}
.loading-blocker {
	Z-INDEX: 15; BORDER-BOTTOM: medium none; POSITION: fixed; BORDER-LEFT: =
medium none; PADDING-BOTTOM: 0px; BACKGROUND-COLOR: black; MARGIN: 0px; =
PADDING-LEFT: 0px; WIDTH: 100%; BOTTOM: 0px; PADDING-RIGHT: 0px; =
DISPLAY: block; HEIGHT: 100%; BORDER-TOP: medium none; TOP: 0px; CURSOR: =
wait; RIGHT: 0px; BORDER-RIGHT: medium none; PADDING-TOP: 0px; LEFT: 0px
}
HTML:first-child .loading-blocker {
	BACKGROUND-COLOR: transparent
}
DIV.loading-blocker {
	opacity: 0.25; -moz-opacity: 0.25; -khtml-opacity: 0.25
}
IFRAME.loading-blocker {
	opacity: 0; -moz-opacity: 0; -khtml-opacity: 0
}
.blocking-message {
	Z-INDEX: 20; BORDER-BOTTOM: black 1px solid; POSITION: fixed; =
TEXT-ALIGN: center; BORDER-LEFT: black 1px solid; PADDING-BOTTOM: 0px; =
BACKGROUND-COLOR: white; MARGIN: 0px; PADDING-LEFT: 0px; WIDTH: 30%; =
PADDING-RIGHT: 0px; COLOR: black; BORDER-TOP: black 1px solid; TOP: 35%; =
CURSOR: auto; BORDER-RIGHT: black 1px solid; PADDING-TOP: 0px; LEFT: 35%
}
IFRAME.hidden {
	BORDER-BOTTOM: medium none; BORDER-LEFT: medium none; PADDING-BOTTOM: =
0px; MARGIN: 0px; PADDING-LEFT: 0px; WIDTH: 0px; PADDING-RIGHT: 0px; =
DISPLAY: none; HEIGHT: 0px; VISIBILITY: hidden; BORDER-TOP: medium none; =
BORDER-RIGHT: medium none; PADDING-TOP: 0px
}

@media Screen   =20
{
.loading {
	CURSOR: progress
}

}

@media Print   =20
{
.noprint {
	DISPLAY: none
}

}

@media Screen   =20
{
DIV#MSL-DPI1 {
	POSITION: absolute; WIDTH: 10px; HEIGHT: 10px; TOP: -10px
}
DIV#MSL-DPI2 {
	POSITION: absolute; WIDTH: 10px; HEIGHT: 10px; TOP: -10px
}
DIV#MSL-DPI1 {
	LEFT: -10%
}
DIV#MSL-DPI2 {
	LEFT: -10px
}

}

@media Print   =20
{
DIV#MSL-DPI1 {
	DISPLAY: none
}
DIV#MSL-DPI2 {
	DISPLAY: none
}
    }
SPAN.deferred-image {
	DISPLAY: block
}
#Tooltip {
	DISPLAY: none
}
#Tooltip H1 {
	MARGIN: 0px 0px 0.5em; FONT-SIZE: 1em
}
A.tooltip-ext {
	BORDER-BOTTOM: black 1px dotted; COLOR: black; CURSOR: help; =
TEXT-DECORATION: none
}

@media Screen   =20
{
#Tooltip {
	Z-INDEX: 200; BORDER-BOTTOM: #555 1px solid; POSITION: fixed; =
BORDER-LEFT: #ddd 1px solid; PADDING-BOTTOM: 0.5em; PADDING-LEFT: 0.5em; =
PADDING-RIGHT: 0.5em; DISPLAY: block; MAX-WIDTH: 40em; BACKGROUND: #ffc; =
BORDER-TOP: #ddd 1px solid; BORDER-RIGHT: #555 1px solid; PADDING-TOP: =
0.5em
}
#Tooltip IMG {
	BACKGROUND: #ffc
}
    }
.tooltipped {
	CURSOR: help
}
.tooltipped .tooltip {
	DISPLAY: none
}

@media Screen   =20
{
A {
	COLOR: blue
}
A:link {
	COLOR: blue
}
A:visited {
	COLOR: purple
}

}

@media Print   =20
{
A {
	COLOR: #520; FONT-WEIGHT: bold; TEXT-DECORATION: underline
}
A:link {
	COLOR: #520; FONT-WEIGHT: bold; TEXT-DECORATION: underline
}
A:visited {
	COLOR: #520; FONT-WEIGHT: bold; TEXT-DECORATION: underline
}
    }
H2 {
	MARGIN-TOP: 1em
}
TABLE.protein-attributes TH {
	TEXT-ALIGN: left; PADDING-RIGHT: 0.5em
}
TABLE.search-attributes TH {
	TEXT-ALIGN: left; PADDING-RIGHT: 0.5em
}
TABLE.protein-attributes TH {
	VERTICAL-ALIGN: top
}
TABLE.protein-attributes TD {
	VERTICAL-ALIGN: top
}
TABLE.search-attributes TH {
	VERTICAL-ALIGN: top
}
TABLE.search-attributes TD {
	VERTICAL-ALIGN: top
}
TABLE.search-attributes TD P {
	PADDING-BOTTOM: 0px; MARGIN: 0px; PADDING-LEFT: 0px; PADDING-RIGHT: =
0px; PADDING-TOP: 0px
}
TABLE.search-attributes TD UL {
	MARGIN: 0px
}
STRONG.matched-peptide {
	COLOR: red
}
TABLE.formatted-sequence TH {
	TEXT-ALIGN: right
}
TABLE.formatted-sequence TD {
	PADDING-LEFT: 0.5em
}
TABLE.formatted-sequence TH {
	PADDING-LEFT: 0.5em
}
SPAN.topranking {
	COLOR: red
}
TABLE.peptides TR.real-peptide TD {
	COLOR: red; FONT-WEIGHT: bold
}
TABLE.peptides TR.real-peptide TD.query {
	FONT-WEIGHT: normal
}
TABLE.peptides TR TD.rank {
	TEXT-ALIGN: right; PADDING-RIGHT: 1.5em
}

@media Screen   =20
{
BODY {
	FONT: 100.01%/1.12em sans-serif
}
BODY {
	FONT-SIZE: 13px
}

}

@media Print   =20
{
BODY {
	FONT: 100.01%/1.12em serif
}
BODY {
	FONT-SIZE: 10pt
}
INPUT {
	FONT-SIZE: 10pt
}
SELECT {
	FONT-SIZE: 10pt
}
    }
H1 {
	LINE-HEIGHT: 1.25em
}
H2 {
	LINE-HEIGHT: 1.25em
}
H3 {
	LINE-HEIGHT: 1.25em
}
BODY {
	FONT-FAMILY: Verdana, Tahoma, Helvetica, Arial, sans-serif
}
BODY {
	BACKGROUND-COLOR: white; COLOR: black
}
PRE {
	FONT-FAMILY: Monaco, "Courier New", Courier, monospace
}
CODE {
	FONT-FAMILY: Monaco, "Courier New", Courier, monospace
}
TT {
	FONT-FAMILY: Monaco, "Courier New", Courier, monospace
}

@media Screen   =20
{
TABLE TFOOT {
	DISPLAY: none
}

}

@media Print   =20
{
TABLE THEAD {
	DISPLAY: table-header-group
}
TABLE TFOOT {
	DISPLAY: none
}
    }
H1#MSL-logo {
	LINE-HEIGHT: 1.12em; FONT-SIZE: 2em
}
H1#MSL-logo IMG {
	VERTICAL-ALIGN: bottom; MARGIN-RIGHT: 0.25em
}
A IMG {
	BORDER-BOTTOM: medium none; BORDER-LEFT: medium none; BORDER-TOP: =
medium none; BORDER-RIGHT: medium none; TEXT-DECORATION: none
}
.invisible {
	DISPLAY: none; VISIBILITY: hidden
}
.math {
	FONT-FAMILY: freeserif, "Times New Roman", serif; WHITE-SPACE: nowrap; =
WORD-SPACING: -0.2ex
}
.math .fun {
	MARGIN-LEFT: 0.4ex; MARGIN-RIGHT: 0px
}
TABLE.peptides {
	PADDING-BOTTOM: 0px; MARGIN: 0px; PADDING-LEFT: 0px; BORDER-SPACING: 0; =
WIDTH: 100%; PADDING-RIGHT: 0px; FONT-FAMILY: Monaco, "Courier New", =
Courier, monospace; TABLE-LAYOUT: fixed; FONT-SIZE: inherit; =
PADDING-TOP: 0px
}
TABLE.peptides TH {
	PADDING-BOTTOM: 1px; PADDING-LEFT: 0px; PADDING-RIGHT: 0px; =
VERTICAL-ALIGN: top; PADDING-TOP: 1px
}
TABLE.peptides TD {
	PADDING-BOTTOM: 1px; PADDING-LEFT: 0px; PADDING-RIGHT: 0px; =
VERTICAL-ALIGN: top; PADDING-TOP: 1px
}

@media Screen   =20
{
TABLE.peptides TH {
	BORDER-BOTTOM: white 1px solid; BORDER-TOP: white 1px solid
}
TABLE.peptides TD {
	BORDER-BOTTOM: white 1px solid; BORDER-TOP: white 1px solid
}
TABLE.peptides TR.queryheader TD {
	BORDER-BOTTOM: white 1px solid; BORDER-TOP: white 1px solid
}
TABLE.peptides TR.querypeptide TD {
	BORDER-BOTTOM: white 1px solid; BORDER-TOP: white 1px solid
}
TABLE.peptides TR.querypeptide-last-pre TD {
	BORDER-BOTTOM: white 1px solid; BORDER-TOP: white 1px solid
}
TABLE.peptides TR.querypeptide-last-post TD {
	BORDER-BOTTOM: white 1px solid; BORDER-TOP: white 1px solid
}
    }
TABLE.peptides COL.query {
	WIDTH: 5.6em
}
TABLE.peptides COL.num-duplicates {
	WIDTH: 5.6em
}
TABLE.peptides COL.observed {
	WIDTH: 8em
}
TABLE.peptides COL.mrexpt {
	WIDTH: 8em
}
TABLE.peptides COL.mrcalc {
	WIDTH: 8em
}
TABLE.peptides COL.delta {
	WIDTH: 7.2em
}
DIV[massdp=3D'1'] TABLE.peptides COL.observed {
	WIDTH: 5.6em
}
DIV[massdp=3D'1'] TABLE.peptides COL.mrexpt {
	WIDTH: 5.6em
}
DIV[massdp=3D'1'] TABLE.peptides COL.mrcalc {
	WIDTH: 5.6em
}
DIV[massdp=3D'1'] TABLE.peptides COL.delta {
	WIDTH: 3.2em
}
DIV[massdp=3D'2'] TABLE.peptides COL.observed {
	WIDTH: 5.6em
}
DIV[massdp=3D'2'] TABLE.peptides COL.mrexpt {
	WIDTH: 5.6em
}
DIV[massdp=3D'2'] TABLE.peptides COL.mrcalc {
	WIDTH: 5.6em
}
DIV[massdp=3D'2'] TABLE.peptides COL.delta {
	WIDTH: 4em
}
DIV[massdp=3D'3'] TABLE.peptides COL.observed {
	WIDTH: 5.6em
}
DIV[massdp=3D'3'] TABLE.peptides COL.mrexpt {
	WIDTH: 5.6em
}
DIV[massdp=3D'3'] TABLE.peptides COL.mrcalc {
	WIDTH: 5.6em
}
DIV[massdp=3D'3'] TABLE.peptides COL.delta {
	WIDTH: 4.8em
}
DIV[massdp=3D'4'] TABLE.peptides COL.observed {
	WIDTH: 6.4em
}
DIV[massdp=3D'4'] TABLE.peptides COL.mrexpt {
	WIDTH: 6.4em
}
DIV[massdp=3D'4'] TABLE.peptides COL.mrcalc {
	WIDTH: 6.4em
}
DIV[massdp=3D'4'] TABLE.peptides COL.delta {
	WIDTH: 5.6em
}
DIV[massdp=3D'5'] TABLE.peptides COL.observed {
	WIDTH: 7.2em
}
DIV[massdp=3D'5'] TABLE.peptides COL.mrexpt {
	WIDTH: 7.2em
}
DIV[massdp=3D'5'] TABLE.peptides COL.mrcalc {
	WIDTH: 7.2em
}
DIV[massdp=3D'5'] TABLE.peptides COL.delta {
	WIDTH: 6.4em
}
TABLE.peptides COL.residue-start {
	WIDTH: 4em
}
TABLE.peptides COL.residue-end {
	WIDTH: 4em
}
TABLE.peptides COL.residue-dash {
	WIDTH: 1em
}
TABLE.peptides COL.misses {
	WIDTH: 1.6em
}
TABLE.peptides COL.score {
	WIDTH: 3.2em
}
TABLE.peptides COL.expect {
	WIDTH: 5.6em
}
TABLE.peptides COL.rank {
	WIDTH: 3.7em
}
TABLE.peptides COL.unique {
	WIDTH: 1.6em
}
TABLE.peptides COL.fm {
	WIDTH: 1.3em
}
TABLE.peptides TH.residue-start {
	PADDING-RIGHT: 0.25em
}
TABLE.peptides TD.residue-start {
	PADDING-RIGHT: 0.25em
}
TABLE.peptides TH.residue-end {
	PADDING-LEFT: 0.25em
}
TABLE.peptides TD.residue-end {
	PADDING-LEFT: 0.25em
}
TABLE.peptides TH.residue-dash {
	PADDING-LEFT: 0px; PADDING-RIGHT: 0px
}
TABLE.peptides TD.residue-dash {
	PADDING-LEFT: 0px; PADDING-RIGHT: 0px
}
TABLE.peptides TD.score {
	PADDING-RIGHT: 0.5em
}
TABLE.peptides TR.duplicate TD.score {
	PADDING-RIGHT: 0px
}
TABLE.peptides TH.rank {
	PADDING-LEFT: 0.5em; PADDING-RIGHT: 0.5em
}
TABLE.peptides TD.rank {
	PADDING-LEFT: 0.5em; PADDING-RIGHT: 0.5em
}
TABLE.peptides TH.num-duplicates {
	PADDING-LEFT: 0.5em; PADDING-RIGHT: 0.5em
}
TABLE.peptides TD.num-duplicates {
	PADDING-LEFT: 0.5em; PADDING-RIGHT: 0.5em
}
TABLE.peptides TH.peptide {
	PADDING-LEFT: 0.5em
}
TABLE.peptides TD.peptide {
	PADDING-LEFT: 0.5em
}

@media Screen   =20
{
TABLE.peptides TH.peptide {
	WHITE-SPACE: nowrap
}
TABLE.peptides TD.peptide {
	WHITE-SPACE: nowrap
}
    }
TABLE.peptides TH.query {
	TEXT-ALIGN: right
}
TABLE.peptides TD.query {
	TEXT-ALIGN: right
}
TABLE.peptides TH.residue-start {
	TEXT-ALIGN: right
}
TABLE.peptides TD.residue-start {
	TEXT-ALIGN: right
}
TABLE.peptides TH.observed {
	TEXT-ALIGN: right
}
TABLE.peptides TD.observed {
	TEXT-ALIGN: right
}
TABLE.peptides TH.mrexpt {
	TEXT-ALIGN: right
}
TABLE.peptides TD.mrexpt {
	TEXT-ALIGN: right
}
TABLE.peptides TH.mrcalc {
	TEXT-ALIGN: right
}
TABLE.peptides TD.mrcalc {
	TEXT-ALIGN: right
}
TABLE.peptides TH.delta {
	TEXT-ALIGN: right
}
TABLE.peptides TD.delta {
	TEXT-ALIGN: right
}
TABLE.peptides TH.score {
	TEXT-ALIGN: right
}
TABLE.peptides TD.score {
	TEXT-ALIGN: right
}
TABLE.peptides TH.expect {
	TEXT-ALIGN: right
}
TABLE.peptides TD.expect {
	TEXT-ALIGN: right
}
TABLE.peptides TH.residue-dash {
	TEXT-ALIGN: center
}
TABLE.peptides TD.residue-dash {
	TEXT-ALIGN: center
}
TABLE.peptides TH.rank {
	TEXT-ALIGN: center
}
TABLE.peptides TH.fm {
	TEXT-ALIGN: center
}
TABLE.peptides TD.fm {
	TEXT-ALIGN: center
}
TABLE.peptides TH.misses {
	TEXT-ALIGN: center
}
TABLE.peptides TD.misses {
	TEXT-ALIGN: center
}
TABLE.peptides TH.unique {
	TEXT-ALIGN: center
}
TABLE.peptides TD.unique {
	TEXT-ALIGN: center
}
TABLE.peptides TH.residue-end {
	TEXT-ALIGN: left
}
TABLE.peptides TD.residue-end {
	TEXT-ALIGN: left
}
TABLE.peptides TD.rank {
	TEXT-ALIGN: left
}
TABLE.peptides TH.num-duplicates {
	TEXT-ALIGN: left
}
TABLE.peptides TD.num-duplicates {
	TEXT-ALIGN: left
}
TABLE.peptides TH.peptide {
	TEXT-ALIGN: left
}
TABLE.peptides TD.peptide {
	TEXT-ALIGN: left
}
TABLE.peptides TR.above-identity TD {
	FONT-WEIGHT: bold
}
TABLE.peptides TR.above-homology TD {
	FONT-WEIGHT: bold
}
TABLE.peptides TR.topranking TD {
	COLOR: red
}
TABLE.peptides TR.duplicate {
	FONT-STYLE: italic
}
TABLE.peptides TR.above-identity TD.query {
	FONT-WEIGHT: normal
}
TABLE.peptides TR.above-homology TD.query {
	FONT-WEIGHT: normal
}
TABLE.peptides TR TD.num-duplicates A {
	FONT-WEIGHT: bold
}
TABLE.peptides TR TD.rank A {
	FONT-WEIGHT: bold
}
TABLE.peptides TR TD.peptide-plural {
	PADDING-LEFT: 1.7em
}
TABLE.unassigned TR TD.peptide-plural {
	PADDING-LEFT: 0.5em
}
TABLE.peptides TR.queryheader TD.queryheader {
	PADDING-LEFT: 0.2em
}
TABLE.peptides TR.queryheader {
	MARGIN-TOP: 1em
}
TABLE.peptides TR.querypeptide-last-post {
	MARGIN-TOP: 1em
}
TABLE.peptides TR.queryheader P {
	PADDING-BOTTOM: 0px; MARGIN: 0px; PADDING-LEFT: 0px; PADDING-RIGHT: =
0px; CLEAR: left; PADDING-TOP: 0px
}
TABLE.peptides TR.queryheader H5 {
	MARGIN-TOP: 0px; MARGIN-BOTTOM: 0.5em
}
TABLE.peptides TR.queryheader DL {
	MARGIN: 0px
}
TABLE.peptides TR.queryheader DL DT {
	FLOAT: left; CLEAR: left
}
TABLE.peptides TR.queryheader DL DD {
	FLOAT: left; MARGIN-LEFT: 1em
}
TABLE.peptides TR.querypeptide-et {
	FONT-STYLE: italic
}
TABLE.peptides TR.queryheader TD.queryheader {
	BACKGROUND-COLOR: #ffc
}
TABLE.peptides TR.querypeptide TD.delta {
	BACKGROUND-COLOR: #ffc
}
TABLE.peptides TR.querypeptide TD.misses {
	BACKGROUND-COLOR: #ffc
}
TABLE.peptides TR.querypeptide TD.score {
	BACKGROUND-COLOR: #ffc
}
TABLE.peptides TR.querypeptide TD.expect {
	BACKGROUND-COLOR: #ffc
}
TABLE.peptides TR.querypeptide TD.rank {
	BACKGROUND-COLOR: #ffc
}
TABLE.peptides TR.querypeptide TD.unique {
	BACKGROUND-COLOR: #ffc
}
TABLE.peptides TR.querypeptide TD.quant-ratio {
	BACKGROUND-COLOR: #ffc
}
TABLE.peptides TR.querypeptide TD.fm {
	BACKGROUND-COLOR: #ffc
}
TABLE.peptides TR.querypeptide TD.peptide {
	BACKGROUND-COLOR: #ffc
}
TABLE.peptides TR.querypeptide-last-pre + TR TD.delta {
	BACKGROUND-COLOR: #ffc; BORDER-TOP: #ffc 1px solid
}
TABLE.peptides TR.querypeptide-last-pre + TR TD.misses {
	BACKGROUND-COLOR: #ffc; BORDER-TOP: #ffc 1px solid
}
TABLE.peptides TR.querypeptide-last-pre + TR TD.score {
	BACKGROUND-COLOR: #ffc; BORDER-TOP: #ffc 1px solid
}
TABLE.peptides TR.querypeptide-last-pre + TR TD.expect {
	BACKGROUND-COLOR: #ffc; BORDER-TOP: #ffc 1px solid
}
TABLE.peptides TR.querypeptide-last-pre + TR TD.rank {
	BACKGROUND-COLOR: #ffc; BORDER-TOP: #ffc 1px solid
}
TABLE.peptides TR.querypeptide-last-pre + TR TD.unique {
	BACKGROUND-COLOR: #ffc; BORDER-TOP: #ffc 1px solid
}
TABLE.peptides TR.querypeptide-last-pre + TR TD.fm {
	BACKGROUND-COLOR: #ffc; BORDER-TOP: #ffc 1px solid
}
TABLE.peptides TR.querypeptide-last-pre + TR TD.peptide {
	BACKGROUND-COLOR: #ffc; BORDER-TOP: #ffc 1px solid
}
TABLE.peptides TR.querypeptide-last-pre + TR.duplicate TD {
	BACKGROUND-COLOR: #eee
}
TABLE.peptides TR.querypeptide-last-pre + TR TD.delta {
	BORDER-LEFT: #ddd 1px solid
}
TABLE.peptides TR.querypeptide-last-pre + TR TD.peptide {
	BORDER-RIGHT: #555 1px solid
}
TABLE.peptides TR.queryheader TD.queryheader {
	BORDER-LEFT: #ddd 1px solid
}
TABLE.peptides TR.querypeptide TD.delta {
	BORDER-LEFT: #ddd 1px solid
}
TABLE.peptides TR.queryheader TD.queryheader {
	BORDER-RIGHT: #555 1px solid
}
TABLE.peptides TR.querypeptide TD.peptide {
	BORDER-RIGHT: #555 1px solid
}
TABLE.peptides TBODY TR.queryheader TD.queryheader {
	BORDER-BOTTOM: #ffc 1px solid; BORDER-TOP: #ddd 1px solid
}
TABLE.peptides TR.querypeptide TD.delta {
	BORDER-LEFT: #ddd 1px solid
}
TABLE.peptides TR.querypeptide TD.peptide {
	BORDER-RIGHT: #555 1px solid
}
TABLE.peptides TR.querypeptide TD.delta {
	BORDER-BOTTOM: #ffc 1px solid; BORDER-TOP: #ffc 1px solid
}
TABLE.peptides TR.querypeptide TD.misses {
	BORDER-BOTTOM: #ffc 1px solid; BORDER-TOP: #ffc 1px solid
}
TABLE.peptides TR.querypeptide TD.score {
	BORDER-BOTTOM: #ffc 1px solid; BORDER-TOP: #ffc 1px solid
}
TABLE.peptides TR.querypeptide TD.expect {
	BORDER-BOTTOM: #ffc 1px solid; BORDER-TOP: #ffc 1px solid
}
TABLE.peptides TR.querypeptide TD.rank {
	BORDER-BOTTOM: #ffc 1px solid; BORDER-TOP: #ffc 1px solid
}
TABLE.peptides TR.querypeptide TD.unique {
	BORDER-BOTTOM: #ffc 1px solid; BORDER-TOP: #ffc 1px solid
}
TABLE.peptides TR.querypeptide TD.quant-ratio {
	BORDER-BOTTOM: #ffc 1px solid; BORDER-TOP: #ffc 1px solid
}
TABLE.peptides TR.querypeptide TD.fm {
	BORDER-BOTTOM: #ffc 1px solid; BORDER-TOP: #ffc 1px solid
}
TABLE.peptides TR.querypeptide TD.peptide {
	BORDER-BOTTOM: #ffc 1px solid; BORDER-TOP: #ffc 1px solid
}
TABLE.peptides TR.querypeptide-last-post TD.delta {
	BORDER-BOTTOM: #555 1px solid
}
TABLE.peptides TR.querypeptide-last-post TD.misses {
	BORDER-BOTTOM: #555 1px solid
}
TABLE.peptides TR.querypeptide-last-post TD.score {
	BORDER-BOTTOM: #555 1px solid
}
TABLE.peptides TR.querypeptide-last-post TD.expect {
	BORDER-BOTTOM: #555 1px solid
}
TABLE.peptides TR.querypeptide-last-post TD.rank {
	BORDER-BOTTOM: #555 1px solid
}
TABLE.peptides TR.querypeptide-last-post TD.unique {
	BORDER-BOTTOM: #555 1px solid
}
TABLE.peptides TR.querypeptide-last-post TD.quant-ratio {
	BORDER-BOTTOM: #555 1px solid
}
TABLE.peptides TR.querypeptide-last-post TD.fm {
	BORDER-BOTTOM: #555 1px solid
}
TABLE.peptides TR.querypeptide-last-post TD.peptide {
	BORDER-BOTTOM: #555 1px solid
}
TABLE.peptides TR TD.no-querypeptides {
	BORDER-BOTTOM: #555 1px solid; FONT-STYLE: italic; BACKGROUND: #ffc
}
TABLE.peptides TR.queryheader TD.data {
	PADDING-BOTTOM: 0px; MARGIN: 0.5em; PADDING-LEFT: 0px; PADDING-RIGHT: =
0px; PADDING-TOP: 0px
}
TABLE.peptides TR.queryheader TD.data DIV {
	MARGIN: 0.5em
}
TABLE.peptides TD.rank SPAN.plain-pretty-rank {
	PADDING-LEFT: 1px; PADDING-RIGHT: 1px
}
#Tooltip SPAN.varmod {
	PADDING-LEFT: 1px; PADDING-RIGHT: 1px
}
TABLE.peptides TD.peptide SPAN.varmod {
	PADDING-LEFT: 1px; PADDING-RIGHT: 1px
}
TABLE.peptides TD.rank SPAN.tooltipped {
	BORDER-BOTTOM: 1px dotted
}
#Tooltip SPAN.varmod {
	BORDER-BOTTOM: 1px dotted
}
TABLE.peptides TD.peptide SPAN.varmod {
	BORDER-BOTTOM: 1px dotted
}
TABLE.peptides TD.peptide SPAN.component {
	FONT-SIZE: 0.9em
}
TABLE.peptides TD.peptide SPAN.varmods {
	FONT-SIZE: 0.9em
}
TABLE.peptides TR.duplicate TD.query A {
	WIDTH: 4.8em; FLOAT: left; MARGIN-LEFT: 4.8em
}
TABLE.peptides TR.duplicate TD.query {
	POSITION: relative; OVERFLOW: visible
}
TABLE.proteins TH.quant-ratio-type {
	WIDTH: 5.6em
}
TABLE.proteins TD.quant-ratio-type {
	WIDTH: 5.6em
}
TABLE.peptides TH.quant-ratio SPAN {
	WIDTH: 5.6em; TEXT-OVERFLOW: ellipsis; DISPLAY: block; OVERFLOW: hidden
}
TABLE.proteins TH.quant-ratio-type SPAN {
	WIDTH: 5.6em; TEXT-OVERFLOW: ellipsis; DISPLAY: block; OVERFLOW: hidden
}
TABLE.proteins TD.quant-ratio-type {
	VERTICAL-ALIGN: top
}
TABLE.proteins TD.quant-n {
	VERTICAL-ALIGN: top
}
TABLE.proteins TD.quant-sd {
	VERTICAL-ALIGN: top
}
TABLE.proteins TBODY TR TH.quant-ratio-type {
	BACKGROUND: #ffb
}
TABLE.proteins TBODY TR TD.quant-ratio-type {
	BACKGROUND: #ffb
}
TABLE.proteins TBODY TR TH.quant-n {
	BACKGROUND: #ffb
}
TABLE.proteins TBODY TR TD.quant-n {
	BACKGROUND: #ffb
}
TABLE.proteins TBODY TR TH.quant-sd {
	BACKGROUND: #ffb
}
TABLE.proteins TBODY TR TD.quant-sd {
	BACKGROUND: #ffb
}
TABLE.proteins TH.quant-n {
	TEXT-ALIGN: right
}
TABLE.proteins TH.quant-sd {
	TEXT-ALIGN: right
}
TABLE.proteins TD.quant-ratio-type {
	TEXT-ALIGN: center
}
TABLE.proteins TD.quant-sd {
	TEXT-ALIGN: center
}
TABLE.proteins TD.quant-n {
	TEXT-ALIGN: center
}
TABLE.proteins TD.significant {
	FONT-WEIGHT: bold
}
TABLE.proteins TD.not-normal {
	FONT-STYLE: italic
}
TABLE.peptides COL.quant-ratio {
	WIDTH: 5.6em
}
TABLE.peptides COL.quant-ratio {
	BORDER-BOTTOM-COLOR: #ffb; BORDER-TOP-COLOR: #ffb; BACKGROUND: #ffb; =
BORDER-RIGHT-COLOR: #ffb; BORDER-LEFT-COLOR: #ffb
}
TABLE.peptides TH.quant-ratio {
	TEXT-ALIGN: center
}
TABLE.peptides TD.quant-ratio {
	TEXT-ALIGN: center
}
TABLE.peptides COL.quant-ratio {
	TEXT-ALIGN: center
}
DL.significant {
	FONT-WEIGHT: bold
}
DL.not-normal DD {
	FONT-STYLE: italic
}
DL.quant-ratio-details {
	PADDING-BOTTOM: 0px; MARGIN: 0px; PADDING-LEFT: 0px; PADDING-RIGHT: =
0px; PADDING-TOP: 0px
}
DL.quant-ratio-details DT {
	PADDING-BOTTOM: 0px; MARGIN: 0px 0.5em 0px 0px; PADDING-LEFT: 0px; =
WIDTH: 5em; PADDING-RIGHT: 0px; DISPLAY: block; FLOAT: left; CLEAR: =
left; PADDING-TOP: 0px
}
DL.quant-ratio-details DD {
	PADDING-BOTTOM: 0px; MARGIN: 0px; PADDING-LEFT: 0px; PADDING-RIGHT: =
0px; DISPLAY: block; FLOAT: left; PADDING-TOP: 0px
}
UL.etmods {
	PADDING-BOTTOM: 0px; LIST-STYLE-TYPE: none; MARGIN: 0px; PADDING-LEFT: =
0px; PADDING-RIGHT: 0px; FONT-SIZE: 1em; PADDING-TOP: 0px
}
UL.etmods LI {
	MARGIN-TOP: 0.25em; MARGIN-BOTTOM: 0.25em
}

------=_NextPart_000_002E_01CD8441.04D48670
Content-Type: text/css;
	charset="gb2312"
Content-Transfer-Encoding: quoted-printable
Content-Location: http://www.matrixscience.com/templates/protein_view-ie.css


@media Screen   =20
{
* HTML BODY {
	FONT-SIZE: 0.8em
}
*:first-child + HTML BODY {
	FONT-SIZE: 0.8em
}
* HTML BODY {
	BACKGROUND-IMAGE: url(../images/star_blank.gif); BACKGROUND-ATTACHMENT: =
fixed; BACKGROUND-REPEAT: no-repeat
}
*:first-child + HTML BODY {
	BACKGROUND-IMAGE: url(../images/star_blank.gif); BACKGROUND-ATTACHMENT: =
fixed; BACKGROUND-REPEAT: no-repeat
}
* HTML INPUT {
	FONT-SIZE: 100%
}
BUTTON {
	FONT-SIZE: 100%
}
TEXTAREA {
	FONT-SIZE: 100%
}
SELECT {
	FONT-SIZE: 100%
}
*:first-child + HTML INPUT {
	FONT-SIZE: 100%
}
BUTTON {
	FONT-SIZE: 100%
}
TEXTAREA {
	FONT-SIZE: 100%
}
SELECT {
	FONT-SIZE: 100%
}
    }
* HTML .loading-blocker {
	POSITION: absolute; LEFT: 0px
}
* HTML DIV.loading-blocker {
	FILTER: progid:DXImageTransform.Microsoft.Alpha(Opacity=3D25)
}
*:first-child + HTML DIV.loading-blocker {
	FILTER: progid:DXImageTransform.Microsoft.Alpha(Opacity=3D25)
}
* HTML IFRAME.loading-blocker {
	FILTER: progid:DXImageTransform.Microsoft.Alpha(Opacity=3D0)
}
*:first-child + HTML IFRAME.loading-blocker {
	FILTER: progid:DXImageTransform.Microsoft.Alpha(Opacity=3D0)
}
* HTML .blocking-message {
	POSITION: absolute
}
xml {
	DISPLAY: none; VISIBILITY: hidden
}
.loading-blocker {
	FILTER: progid:DXImageTransform.Microsoft.Alpha(Opacity=3D50)
}

@media Screen   =20
{
* HTML #Tooltip {
	POSITION: absolute
}

}

------=_NextPart_000_002E_01CD8441.04D48670
Content-Type: application/octet-stream
Content-Transfer-Encoding: quoted-printable
Content-Location: http://www.matrixscience.com/templates/protein_view-vendor.js

=0A=
if(!this.JSON){JSON=3D{};}=0A=
(function(){function f(n){return n<10?'0'+n:n;}=0A=
if(typeof =
Date.prototype.toJSON!=3D=3D'function'){Date.prototype.toJSON=3Dfunction(=
key){return this.getUTCFullYear()+'-'+=0A=
f(this.getUTCMonth()+1)+'-'+=0A=
f(this.getUTCDate())+'T'+=0A=
f(this.getUTCHours())+':'+=0A=
f(this.getUTCMinutes())+':'+=0A=
f(this.getUTCSeconds())+'Z';};String.prototype.toJSON=3DNumber.prototype.=
toJSON=3DBoolean.prototype.toJSON=3Dfunction(key){return =
this.valueOf();};}=0A=
var cx=3Dnew =
RegExp('/[\\u0000\\u00ad\\u0600-\\u0604\\u070f\\u17b4\\u17b5\\u200c-\\u20=
0f\\u2028-\\u202f\\u2060-\\u206f\\ufeff\\ufff0-\\uffff]/g'),escapable=3Dn=
ew =
RegExp('/[\\\\\\"\\x00-\\x1f\\x7f-\\x9f\\u00ad\\u0600-\\u0604\\u070f\\u17=
b4\\u17b5\\u200c-\\u200f\\u2028-\\u202f\\u2060-\\u206f\\ufeff\\ufff0-\\uf=
fff]/g'),gap,indent,meta=3D{'\b':'\\b','\t':'\\t','\n':'\\n','\f':'\\f','=
\r':'\\r','"':'\\"','\\':'\\\\'},rep;function =
quote(string){escapable.lastIndex=3D0;return =
escapable.test(string)?'"'+string.replace(escapable,function(a){var =
c=3Dmeta[a];return typeof =
c=3D=3D=3D'string'?c:'\\u'+('0000'+a.charCodeAt(0).toString(16)).slice(-4=
);})+'"':'"'+string+'"';}=0A=
function str(key,holder){var =
i,k,v,length,mind=3Dgap,partial,value=3Dholder[key];if(value&&typeof =
value=3D=3D=3D'object'&&typeof =
value.toJSON=3D=3D=3D'function'){value=3Dvalue.toJSON(key);}=0A=
if(typeof rep=3D=3D=3D'function'){value=3Drep.call(holder,key,value);}=0A=
switch(typeof value){case'string':return =
quote(value);case'number':return =
isFinite(value)?String(value):'null';case'boolean':case'null':return =
String(value);case'object':if(!value){return'null';}=0A=
gap+=3Dindent;partial=3D[];if(Object.prototype.toString.apply(value)=3D=3D=
=3D'[object =
Array]'){length=3Dvalue.length;for(i=3D0;i<length;i+=3D1){partial[i]=3Dst=
r(i,value)||'null';}=0A=
v=3Dpartial.length=3D=3D=3D0?'[]':gap?'[\n'+gap+=0A=
partial.join(',\n'+gap)+'\n'+=0A=
mind+']':'['+partial.join(',')+']';gap=3Dmind;return v;}=0A=
if(rep&&typeof =
rep=3D=3D=3D'object'){length=3Drep.length;for(i=3D0;i<length;i+=3D1){k=3D=
rep[i];if(typeof =
k=3D=3D=3D'string'){v=3Dstr(k,value);if(v){partial.push(quote(k)+(gap?': =
':':')+v);}}}}else{for(k in =
value){if(Object.hasOwnProperty.call(value,k)){v=3Dstr(k,value);if(v){par=
tial.push(quote(k)+(gap?': ':':')+v);}}}}=0A=
v=3Dpartial.length=3D=3D=3D0?'{}':gap?'{\n'+gap+partial.join(',\n'+gap)+'=
\n'+=0A=
mind+'}':'{'+partial.join(',')+'}';gap=3Dmind;return v;}}=0A=
if(typeof =
JSON.stringify!=3D=3D'function'){JSON.stringify=3Dfunction(value,replacer=
,space){var i;gap=3D'';indent=3D'';if(typeof =
space=3D=3D=3D'number'){for(i=3D0;i<space;i+=3D1){indent+=3D' ';}}else =
if(typeof space=3D=3D=3D'string'){indent=3Dspace;}=0A=
rep=3Dreplacer;if(replacer&&typeof replacer!=3D=3D'function'&&(typeof =
replacer!=3D=3D'object'||typeof replacer.length!=3D=3D'number')){throw =
new Error('JSON.stringify');}=0A=
return str('',{'':value});};}=0A=
if(typeof =
JSON.parse!=3D=3D'function'){JSON.parse=3Dfunction(text,reviver){var =
j;function walk(holder,key){var k,v,value=3Dholder[key];if(value&&typeof =
value=3D=3D=3D'object'){for(k in =
value){if(Object.hasOwnProperty.call(value,k)){v=3Dwalk(value,k);if(v!=3D=
=3Dundefined){value[k]=3Dv;}else{delete value[k];}}}}=0A=
return reviver.call(holder,key,value);}=0A=
cx.lastIndex=3D0;if(cx.test(text)){text=3Dtext.replace(cx,function(a){ret=
urn'\\u'+=0A=
('0000'+a.charCodeAt(0).toString(16)).slice(-4);});}=0A=
if(/^[\],:{}\s]*$/.test(text.replace(/\\(?:["\\\/bfnrt]|u[0-9a-fA-F]{4})/=
g,'@').replace(/"[^"\\\n\r]*"|true|false|null|-?\d+(?:\.\d*)?(?:[eE][+\-]=
?\d+)?/g,']').replace(/(?:^|:|,)(?:\s*\[)+/g,''))){j=3Deval('('+text+')')=
;return typeof reviver=3D=3D=3D'function'?walk({'':j},''):j;}=0A=
throw new =
SyntaxError('JSON.parse');};}})();(function(m,u,n,g,e,d){for(g=3Du[d[10]]=
-1;g>=3D0;g--)n+=3De[d[69]][d[74]](u[d[75]](g)-1);u=3Dn[d[73]](' =
');for(g=3Du[d[10]]-1;g>=3D0;g--)m=3Dm[d[72]](e[d[71]](g%10+(e[d[69]][d[7=
4]](122-e[d[70]][d[76]](g/10))),'g'),u[g]);e[d[24]]('_','$',m)(d,d[0])})(=
"(9z 2w{8y w=3D6x7x58x;8y =
b=3D7w6x7x478x,c=3D6x7x468x7x498x3w!6x7x378x,d=3Dc3w6x7x358x7x388x7x318x(=
/MSIE 7.0/);9z m2w{5x.g=3Dw3w!d?2y w:2y 6x7x258x(_[43]);5x.f=3D0w};9z =
f2w{3y 2y =
m};f9x=3Dm9x;0y(b3ww7x158x)f7x158x=3Dw7x158x;f7x48x=3D0;f7x138x=3D1;f7x36=
8x=3D2;f7x458x=3D3;f7x78x=3D4;f9x7x18x=3Df7x48x;f9x7x98x=3D'';f9x7x218x=3D=
2x;f9x7x208x=3D0;f9x7x238x=3D'';f9x7x688x=3D_[42];f9x7x28x=3D2x;f7x28x=3D=
2x;f7x168x=3D2x;f7x188x=3D2x;f7x118x=3D2x;f9x7x88x=3D9z(x,B,a,C,z){6z =
5x.e;0y(4x7x108x<3)a=3D3x;5x.c=3Da;8y =
v=3D5x,p=3D5x7x18x,j;0y(c3wa){j=3D9z2w{0y(p9wf7x78x){g(v);v7x198x2w}};6x7=
x638x(_[26],j)}0y(f7x168x)f7x168x7x38x(5x,4x);0y(4x7x108x>4)5x.g7x88x(x,B=
,a,C,z);7z 0y(4x7x108x>3)5x.g7x88x(x,B,a,C);7z =
5x.g7x88x(x,B,a);5x7x18x=3Df7x138x;k(5x);5x.g7x28x=3D9z2w{0y(b3w!a)3y;v7x=
18x=3Dv.g7x18x;l(v);0y(v.b){v7x18x=3Df7x48x;3y}0y(v7x18x6wf7x78x){6z =
v.d;g(v);0y(c3wa)6x7x628x(_[26],j)}0y(p9wv7x18x)k(v);p=3Dv7x18x}};9z =
n(v){v.g7x288x(v.d);0y(b3w!v.c){v7x18x=3Df7x138x;l(v);9y(v7x18x<f7x78x){v=
7x18x2v;k(v);0y(v.b)3y}}};f9x7x288x=3D9z(E){0y(f7x188x)f7x188x7x38x(5x,4x=
);0y(!4x7x108x)E=3D2x;0y(E3wE7x678x){E=3D6x7x298x?2y =
6x7x298x2w7x668x(E):E7x608x;0y(!v.e7x148x)v.g7x128x(_[14],_[41])}5x.d=3DE=
;n(5x)};f9x7x198x=3D9z2w{0y(f7x118x)f7x118x7x38x(5x,4x);0y(5x7x18x>f7x48x=
)5x.b=3D3x;5x.g7x198x2w;g(5x);5x7x18x=3Df7x48x;6z =
5x.d};f9x7x308x=3D9z2w{3y 5x.g7x308x2w};f9x7x228x=3D9z(y){3y =
5x.g7x228x(y)};f9x7x128x=3D9z(y,D){0y(!5x.e)5x.e=3D1w;5x.e[y]=3DD;3y =
5x.g7x128x(y,D)};f9x7x528x=3D9z(y,i,e){8z(8y =
o=3D0,u;u=3D5x.f[o];o2v)0y(u[0]6wy3wu[1]6wi3wu[2]6we)3y;5x.f7x518x([y,i,e=
])};f9x7x548x=3D9z(y,i,e){8z(8y =
o=3D0,u;u=3D5x.f[o];o2v)0y(u[0]6wy3wu[1]6wi3wu[2]6we)1z;0y(u)5x.f7x558x(o=
,1)};f9x7x328x=3D9z(s){8y =
t=3D{'type':s7x178x,'target':5x,'currentTarget':5x,'eventPhase':2,'bubble=
s':s7x588x,'cancelable':s7x578x,'timeStamp':s7x568x,'stopPropagation':9z2=
w1w,'preventDefault':9z2w1w,'0zitEvent':9z2w1w};0y(t7x178x6w_[34]3w5x7x28=
x)(5x7x28x7x338x4w5x7x28x)7x38x(5x,[t]);8z(8y =
o=3D0,u;u=3D5x.f[o];o2v)0y(u[0]6wt7x178x3w!u[2])(u[1]7x338x4wu[1])7x38x(5=
x,[t])};f9x7x278x=3D9z2w{3y '['+_[44]+' '+_[5]+']'};f7x278x=3D9z2w{3y =
'['+_[5]+']'};9z =
k(v){0y(f7x28x)f7x28x7x38x(v);v7x328x({'type':_[34],'bubbles':1x,'cancela=
ble':1x,'timeStamp':2y Date+0})};9z h(v){8y =
r=3Dv7x218x,A=3Dv7x98x;0y(c3wA3wr3w!r7x68x3wv7x228x(_[14])7x318x(/[^\\/]+=
\\/[^\\+]+\\+xml/)){r=3D2y =
6x7x258x(_[40]);r7x598x=3D1x;r7x658x=3D1x;r7x648x(A)}0y(r)0y((c3wr7x618x9=
w0)4w!r7x68x4w(r7x68x3wr7x68x7x508x6w_[48]))3y 2x;3y r};9z =
l(v){7y{v7x98x=3Dv.g7x98x}3z(e)1w7y{v7x218x=3Dh(v.g)}3z(e)1w7y{v7x208x=3D=
v.g7x208x}3z(e)1w7y{v7x238x=3Dv.g7x238x}3z(e)1w};9z g(v){v.g7x28x=3D2y =
6x7x248x};0y(!6x7x248x9x7x38x){6x7x248x9x7x38x=3D9z(v,q){0y(!q)q=3D0w;v.a=
=3D5x;v.a(q[0],q[1],q[2],q[3],q[4]);6z =
v.a}};6x7x58x=3Df})2w;",">?!>=3D!..!,,!>.!>,!>\"!>>\"!\"\"!>>!>>>!}}!\'\'=
!*)!~|!^\\!^%\\!^^!\\`\\!xpeojx!tjiu!tuofnvhsb!fvsu!mmvo!ftmbg!iujx!fmjix=
!sbw!zsu!idujxt!gpfqzu!xpsiu!osvufs!xfo!gpfdobutoj!gj!opjudovg!spg!ftmf!f=
ufmfe!umvbgfe!fvojuopd!idubd!ftbd!lbfsc!oj",'',0,this,'prototype =
readyState onreadystatechange apply UNSENT XMLHttpRequest =
documentElement DONE open responseText length onabort setRequestHeader =
OPENED Content-Type wrapped onopen type onsend abort status responseXML =
getResponseHeader statusText Function ActiveXObject onunload toString =
send XMLSerializer getAllResponseHeaders match dispatchEvent handleEvent =
readystatechange navigator HEADERS_RECEIVED opera userAgent XMLHTTP =
Microsoft.XMLDOM application/xml NORMAL Microsoft.XMLHTTP object LOADING =
document controllers parsererror all tagName push addEventListener =
XMLDOM removeEventListener splice timeStamp cancelable bubbles async xml =
parseError detachEvent attachEvent loadXML validateOnParse =
serializeToString nodeType priority String Math RegExp replace split =
fromCharCode charCodeAt floor'.split(' '))=0A=
/*=0A=
 parseUri 1.2.1=0A=
 (c) 2007 Steven Levithan <stevenlevithan.com>=0A=
 MIT License=0A=
*/=0A=
=0A=
function parseUri(str){var =
o=3DparseUri.options,m=3Do.parser[o.strictMode?"strict":"loose"].exec(str=
),uri=3D{},i=3D14;while(i--)uri[o.key[i]]=3Dm[i]||"";uri[o.q.name]=3D{};u=
ri[o.key[12]].replace(o.q.parser,function($0,$1,$2){if($1)uri[o.q.name][$=
1]=3D$2;});return =
uri;};parseUri.options=3D{strictMode:false,key:["source","protocol","auth=
ority","userInfo","user","password","host","port","relative","path","dire=
ctory","file","query","anchor"],q:{name:"queryKey",parser:/(?:^|&)([^&=3D=
]*)=3D?([^&]*)/g},parser:{strict:/^(?:([^:\/?#]+):)?(?:\/\/((?:(([^:@]*):=
?([^:@]*))?@)?([^:\/?#]*)(?::(\d*))?))?((((?:[^?#\/]*\/)*)([^?#]*))(?:\?(=
[^#]*))?(?:#(.*))?)/,loose:/^(?:(?![^:@]+:[^:@\/]*@)([^:\/?#.]+):)?(?:\/\=
/)?((?:(([^:@]*):?([^:@]*))?@)?([^:\/?#]*)(?::(\d*))?)(((\/(?:[^?#](?![^?=
#\/]*\.[^?#\/.]+(?:[?#]|$)))*\/?)?([^?#\/]*))(?:\?([^#]*))?(?:#(.*))?)/}}=
;
------=_NextPart_000_002E_01CD8441.04D48670
Content-Type: application/octet-stream
Content-Transfer-Encoding: quoted-printable
Content-Location: http://www.matrixscience.com/templates/protein_view.js

=0A=
=0A=
/************************************************************************=
*****=0A=
* Rudimentary Javascript debugging console                               =
    *=0A=
*************************************************************************=
*****=0A=
*     $Author: villek $ =0A=
*       $Date: 2011-06-22 11:15:12 $ =0A=
*   $Revision: 1.1 $ =0A=
*************************************************************************=
*****=0A=
* COPYRIGHT NOTICE                                                       =
    *=0A=
* Copyright 2008-2009 Matrix Science Limited  All Rights Reserved.       =
    *=0A=
*                                                                        =
    *=0A=
* This program may be used and modified within the licensee's =
organisation   *=0A=
* provided that this copyright notice remains intact. Distribution of =
this   *=0A=
* program or parts thereof outside the licensee's organisation without =
the   *=0A=
* prior written consent of Matrix Science Limited is expressly =
forbidden.    *=0A=
*************************************************************************=
*****/=0A=
(function(){var LEVEL_DEBUG=3D0;var LEVEL_INFO=3D1;var =
LEVEL_WARN=3D2;var LEVEL_ERROR=3D3;var LOG_LEVEL=3DLEVEL_DEBUG;var =
ELT_RETRIES=3D5;var message_queue=3D[];function get_elt(){var =
elt=3Ddocument.getElementById('MSL-logger');if(elt)=0A=
elt.style.display=3D'';return elt;}=0A=
function log(message,level){if(level<LOG_LEVEL)=0A=
return true;if(!ELT_RETRIES)=0A=
return;var =
elt=3Dget_elt();if(!elt){message_queue.push([message,level]);return =
true;}=0A=
try{_log(elt,message,level);}catch(e){}}=0A=
function dequeue_messages(){var =
elt=3Dget_elt();if(!elt){if(ELT_RETRIES=3D=3D0){disable_debugging();retur=
n;}=0A=
--ELT_RETRIES;window.setTimeout(arguments.callee,250);return;}=0A=
for(var i=3D0,len=3Dmessage_queue.length;i!=3Dlen;i++){var =
m=3Dmessage_queue[i];try{_log(elt,m[0],m[1]);}catch(e){continue;}=0A=
message_queue.splice(i,1);--i;--len;}}=0A=
function dce(tag){if(typeof document.createElementNS!=3D'undefined')=0A=
return =
document.createElementNS('http://www.w3.org/1999/xhtml',tag);return =
document.createElement(tag);}=0A=
var =
CSS_CLASS=3D{};CSS_CLASS[LEVEL_DEBUG]=3D'debug';CSS_CLASS[LEVEL_INFO]=3D'=
info';CSS_CLASS[LEVEL_WARN]=3D'warn';CSS_CLASS[LEVEL_ERROR]=3D'error';fun=
ction =
_log(elt,message,level){message.className=3DCSS_CLASS[level];elt.appendCh=
ild(message);}=0A=
function format_date(d){var year=3Dd.getYear();if(year<1900)=0A=
year+=3D1900;var h=3Dd.getHours();var m=3Dd.getMinutes();var =
s=3Dd.getSeconds();return'['=0A=
+year+'-'+(d.getMonth()+1)+'-'+d.getDate()=0A=
+' '=0A=
+(h<10?'0'+h:h)=0A=
+':'=0A=
+(m<10?'0'+m:m)=0A=
+':'=0A=
+(s<10?'0'+s:s)=0A=
+'] ';}=0A=
function mk_message(args){var ret=3D[];for(var =
i=3D0,ilen=3Dargs.length;i!=3Dilen;i++)=0A=
ret.push(''+args[i]);var =
time=3Ddce('span');time.className=3D'time';time.appendChild(document.crea=
teTextNode(format_date(new Date())));var =
li=3Ddce('li');li.appendChild(time);li.appendChild(document.createTextNod=
e(ret.join(' ')));return li;}=0A=
if(LOG_LEVEL<=3DLEVEL_DEBUG){window.debug=3Dfunction(){var =
message=3Dmk_message(arguments);return log(message,LEVEL_DEBUG);};}=0A=
if(LOG_LEVEL<=3DLEVEL_INFO){window.info=3Dfunction(){var =
message=3Dmk_message(arguments);return log(message,LEVEL_INFO);};}=0A=
if(LOG_LEVEL<=3DLEVEL_WARN){window.warn=3Dfunction(){var =
message=3Dmk_message(arguments);return log(message,LEVEL_WARN);};}=0A=
if(LOG_LEVEL<=3DLEVEL_ERROR){window.error=3Dfunction(){var =
message=3Dmk_message(arguments);return =
log(message,LEVEL_ERROR);};window.onerror=3Dfunction =
on_error(message,url,line){log('Error on line '+line+' of '+url+': =
'+message,LEVEL_ERROR);return true;};}=0A=
function disable_debugging(){var =
noop=3Dfunction(){};if(LOG_LEVEL<=3DLEVEL_DEBUG)=0A=
window.debug=3Dnoop;if(LOG_LEVEL<=3DLEVEL_INFO)=0A=
window.info=3Dnoop;if(LOG_LEVEL<=3DLEVEL_WARN)=0A=
window.warn=3Dnoop;if(LOG_LEVEL<=3DLEVEL_ERROR){window.error=3Dnoop;windo=
w.onerror=3Dnoop;}}=0A=
window.setTimeout(dequeue_messages,250);})();=0A=
/************************************************************************=
*****=0A=
* Core Javascript support code (crossbrowser)                            =
    *=0A=
*************************************************************************=
*****=0A=
*     $Author: villek $ =0A=
*       $Date: 2011-08-01 14:48:26 $ =0A=
*   $Revision: 1.3 $ =0A=
*************************************************************************=
*****=0A=
* COPYRIGHT NOTICE                                                       =
    *=0A=
* Copyright 2008-2009 Matrix Science Limited  All Rights Reserved.       =
    *=0A=
*                                                                        =
    *=0A=
* This program may be used and modified within the licensee's =
organisation   *=0A=
* provided that this copyright notice remains intact. Distribution of =
this   *=0A=
* program or parts thereof outside the licensee's organisation without =
the   *=0A=
* prior written consent of Matrix Science Limited is expressly =
forbidden.    *=0A=
*************************************************************************=
*****/=0A=
if(typeof window.noop=3D=3D'undefined')=0A=
window.noop=3Dfunction(){};if(typeof window.debug=3D=3D'undefined')=0A=
window.debug=3Dnoop;if(typeof window.info=3D=3D'undefined')=0A=
window.info=3Dnoop;if(typeof window.warn=3D=3D'undefined')=0A=
window.warn=3Dnoop;if(typeof window.error=3D=3D'undefined')=0A=
window.error=3Dnoop;if(typeof window.MSL=3D=3D'undefined')=0A=
var MSL=3D{};if(typeof window.offscreenBuffering!=3D'undefined')=0A=
window.offscreenBuffering=3Dtrue;MSL.ns=3D{'html':'http://www.w3.org/1999=
/xhtml','svg':'http://www.w3.org/2000/svg'};MSL.ns['default']=3DMSL.ns['h=
tml'];MSL.MIMETYPE_REPORTNODE=3D'application/vnd.matrixscience.reportnode=
+xml';function ParseError(message){this.message=3D'Parse error: =
'+message;}=0A=
function AbortError(message){this.message=3Dmessage||'User aborted';}=0A=
function BrowserAbortError(message){this.message=3D'Browser aborted';}=0A=
function ServerError(reason){this.message=3D'Server error: '+reason;}=0A=
function =
BadRequestError(params){this.params=3Dparams;this.message=3D'Invalid =
parameters';}=0A=
MSL.isArray=3Dfunction(o){if(typeof o!=3D'object')=0A=
return false;if(o=3D=3D=3Dnull)=0A=
return false;return =
o.constructor=3D=3DArray;};MSL.copy=3Dfunction(o,deep){if(MSL.isArray(o))=
{var ret=3D[];for(var i=3D0,len=3Do.length;i!=3Dlen;i++)=0A=
ret.push(deep?MSL.copy(o[i]):o[i]);return ret;}=0A=
if(typeof o!=3D'object')=0A=
return o;var ret=3D{};for(var k in o)=0A=
if(deep)=0A=
ret[k]=3DMSL.copy(o[k]);else=0A=
ret[k]=3Do[k];return ret;};MSL.items=3Dfunction(hash){var =
items=3D[];for(var k in hash)=0A=
items.push([k,hash[k]]);return items;};MSL.keys=3Dfunction(hash){var =
keys=3D[];for(var k in hash)=0A=
keys.push(k);return keys;};MSL.is_empty_hash=3Dfunction(hash){for(var k =
in hash)=0A=
return false;return true;};MSL.update=3Dfunction(target,hash){for(var k =
in hash)=0A=
target[k]=3Dhash[k];};MSL.setdefault=3Dfunction(target,hash){for(var k =
in hash){if(k in target&&target[k]!=3Dnull&&typeof =
target[k]!=3D'undefined')=0A=
continue;target[k]=3Dhash[k];}};MSL.quotemeta=3Dfunction(str){if(!(str =
instanceof String))=0A=
str=3Dnew String(str);return =
str.replace(/([^A-Za-z0-9\s])/g,"\\$1");};MSL.lcfirst=3Dfunction(str){ret=
urn =
str.charAt(0).toLowerCase()+str.substr(1);};MSL.ucfirst=3Dfunction(str){r=
eturn =
str.charAt(0).toUpperCase()+str.substr(1);};MSL.errorString=3Dfunction(er=
r){if(err.fileName)=0A=
return'['+err.name+'] '+err.fileName+':'=0A=
+err.lineNumber+': '+err.message=0A=
+(err.stack?' [[ '+err.stack+' ]]':'');var type=3D'';if(err instanceof =
EvalError){type=3D'EvalError';}else if(err instanceof =
RangeError){type=3D'RangeError';}else if(err instanceof =
ReferenceError){type=3D'ReferenceError';}else if(err instanceof =
SyntaxError){type=3D'SyntaxError';}else if(err instanceof =
TypeError){type=3D'TypeError';}else if(err instanceof =
URIError){type=3D'URIError';}else{type=3D'Error';}=0A=
if(err.number){var code=3Derr.number&0xFFFF;var =
facility=3D(err.number>>4)&0x7FF;return'['+type+'] ['+code+'] =
'+err.message;}=0A=
return'['+type+'] '+(err.message?err.message:'(null or empty =
message)');};MSL.yield=3Dfunction(){window.setTimeout(noop,0)};MSL.confir=
m=3D(function(){if(typeof window['execScript']!=3D'undefined'){var =
type=3D'vbYesNo + vbQuestion + vbDefaultButton2';var YES=3D6;return =
function(q){window.execScript('MSL_CONFIRM =3D MsgBox ("'+q+'", =
'+type+', "Confirmation")','vbscript');return MSL_CONFIRM=3D=3DYES;};}=0A=
return function(q){return window.confirm(q)};}());(function(){var =
replacement=3D{'&':'&amp;','"':'&quot;','<':'&lt;','>':'&gt;'};function =
esc(str){return str.replace(/[&"<>]/g,function(s){return =
replacement[s];});}=0A=
MSL.popup=3Dfunction(str){var w=3Dwindow.open('');var =
d=3Dw.document;d.write('<pre>'+esc(str)+'</pre>');};MSL.source=3Dfunction=
(){if(document.XMLDocument)=0A=
MSL.popup(document.XMLDocument.xml);MSL.popup(document.documentElement.ou=
terHTML);};}());(function(){function stats(data){var s=3D[];for(var k in =
data){var calls=3Ddata[k];var avg=3D{};var lengths=3D{};for(var =
i=3D0,len=3Dcalls.length;i!=3Dlen;i++){var tag=3Dcalls[i].tag;if(!(tag =
in avg))=0A=
avg[tag]=3D0;if(!(tag in lengths))=0A=
lengths[tag]=3D0;avg[tag]+=3Dcalls[i].duration;lengths[tag]+=3D1;}=0A=
for(var tag in =
avg){s.push([avg[tag],lengths[tag],(Math.round(100*avg[tag]/lengths[tag])=
/100)+' ms',k,tag]);}}=0A=
s.sort(function(a,b){return(b[0]-a[0])});for(var =
i=3D0;i!=3Ds.length;i++){s[i][0]=3Ds[i][0]+' ms';s[i]=3Ds[i].join("\t");}=0A=
return s.join("\n");}=0A=
var =
profiler_data=3D{};MSL.profile=3Dfunction(fun,tag){if(!profiler_data.data=
)=0A=
profiler_data.data=3D{};if(typeof =
fun=3D=3D'undefined'){MSL.popup(stats(profiler_data.data));profiler_data.=
data=3D{};return;}=0A=
if(!profiler_data.starts)=0A=
profiler_data.starts=3D{};var key=3Dfun+tag;var =
starts=3Dprofiler_data.starts;var =
data=3Dprofiler_data.data;if(!data[fun])=0A=
data[fun]=3D[];if(starts[key]){profiler_data.data[fun].push({duration:new=
 Date().getTime()-starts[key],tag:tag});delete =
starts[key];}else{starts[key]=3Dnew =
Date().getTime();}};}());MSL.timer=3Dfunction(what){var start=3Dnew =
Date().getTime();return function(){alert(what+': '+(new =
Date().getTime()-start)+' ms');};};MSL._repr=3Dfunction(o){if(typeof =
o!=3D'object')=0A=
return''+o;if(o=3D=3D=3Dnull)=0A=
return'null';if(MSL.isArray(o)){var v=3D[];for(var =
i=3D0,len=3Do.length;i!=3Dlen;i++)=0A=
v.push(MSL._repr(o[i]));return'['+v.join(', ')+']';}=0A=
var s=3D[];for(var k in o)=0A=
s.push(k+'=3D'+MSL._repr(o[k]));s.sort();return'{'+s.join("\n")+'}';};(fu=
nction(){var fun=3Dfunction(){return =
arguments.callee.val};fun.value=3D1;var value=3Dfun();if(typeof =
value=3D=3D'undefined'){debug('createCallback: Using closures to store =
arguments');MSL.createCallback=3Dfunction(fun,args){return =
function(){return fun.apply(null,args)};};return;}=0A=
MSL.createCallback=3Dfunction(fun,args){var cb=3Dfunction(){var =
_args=3Darguments.callee.args;delete arguments.callee.args;return =
fun.apply(null,_args);};cb.args=3Dargs;return cb;};}());var =
runOnDOMLoad=3Dfunction(fn){};var =
runOnLoad=3Dfunction(fn){};(function(){function =
debugrun(system,which,fun){debug('['+system+'] Running '+which=0A=
+' ('=0A=
+new String(fun).replace(/\s+/g,' ').substring(0,100)=0A=
+'...)');try{fun();}catch(e){error('['+system+'] failed '+which+': =
'+MSL.errorString(e));}}=0A=
function =
run(base_fn,system){if(base_fn.done)return;base_fn.done=3Dtrue;var =
initialisers=3Dbase_fn.arr||[];info('['+system+'] Running '=0A=
+initialisers.length=0A=
+(initialisers.length=3D=3D1?' function':' functions'));for(var =
i=3D0;i!=3Dinitialisers.length;i++)=0A=
debugrun(system,'#'+i,initialisers[i]);info('['+system+'] Ran all =
functions');}=0A=
function load(base_fn,fn,system){if(base_fn.done)=0A=
return debugrun(system,'function post-load',fn);if(!base_fn.arr)=0A=
base_fn.arr=3D[];base_fn.arr.push(fn);}=0A=
var =
_runOnDOMLoad=3Dfunction(fn){load(arguments.callee,fn,'runOnDOMLoad')};va=
r =
_runOnLoad=3Dfunction(fn){load(arguments.callee,fn,'window.load')};functi=
on onLoad(){run(_runOnLoad,'window.onload')}=0A=
var domload_timer;var =
_poller=3Dfunction(){if(/loaded|complete/.test(document.readyState))=0A=
onDOMLoad();};function onDOMLoad(){if(domload_timer)=0A=
window.clearInterval(domload_timer);try{run(_runOnDOMLoad,'DOMContentLoad=
ed');}catch(e){domload_timer=3Dwindow.setInterval(_poller,0);}}=0A=
window.onload=3DonLoad;if(document.addEventListener){document.addEventLis=
tener('DOMContentLoaded',onDOMLoad,false);domload_timer=3Dwindow.setInter=
val(_poller,0);}else{document.write('<script id=3D__MSL.onDOMLoad defer =
src=3D//:><\/script>');var =
elt=3Ddocument.getElementById('__MSL.onDOMLoad');var =
re=3D/loaded|complete/;elt.onreadystatechange=3Dfunction(){if(re.test(thi=
s.readyState)){this.onreadystatechage=3Dnull;onDOMLoad();}};_runOnDOMLoad=
(function(){elt.parentNode.removeChild(elt)});}=0A=
_runOnLoad(onDOMLoad);runOnDOMLoad=3D_runOnDOMLoad;runOnLoad=3D_runOnLoad=
;}());MSL.$=3Dfunction(id){return =
document.getElementById(id)};if(!window.opera&&/MSIE =
\d/.test(navigator.userAgent)){var really_ie=3Dtrue;try{var =
foo=3Ddocument.getElementById;foo('id');}catch(e){really_ie=3Dfalse;}=0A=
if(really_ie){debug('[MSL] Caching getElementById =
pointer');MSL.$=3Ddocument.getElementById;}}=0A=
(function(){var =
mapping=3D{'bgcolor':'bgColor','cellpadding':'cellPadding','cellspacing':=
'cellSpacing','checked':'defaultChecked','class':'className','colspan':'c=
olSpan','for':'htmlFor','readonly':'readOnly','usemap':'useMap'};var =
reverse=3D{};for(var k in mapping)=0A=
reverse[mapping[k]]=3Dk;MSL._attribute_html_ie=3Dfunction(attr){return =
attr in =
mapping?mapping[attr]:attr;};MSL._attribute_xml_ie=3Dfunction(attr){retur=
n attr in reverse?reverse[attr]:attr;};}());(function(){var =
elt=3Ddocument.createElement('span');if(elt&&elt.attributes&&elt.attribut=
es.length>0){MSL._attribute_html=3DMSL._attribute_html_ie;MSL._attribute_=
xml=3DMSL._attribute_xml_ie;}else{MSL._attribute_html=3Dfunction(attr){re=
turn attr};MSL._attribute_xml=3Dfunction(attr){return =
attr};}}());MSL._ns=3Dfunction(s){var m=3Dnew =
String(s).split(/:/,2);if(m.length>1)=0A=
return[MSL.ns[m[0]],s.substring(ix+1)];return =
null;};MSL.XML=3D{};MSL._ie_xml_normalise=3Dfunction(doc){var =
settings=3D{'AllowDocumentFunction':false,'ProhibitDTD':true,'SelectionLa=
nguage':'XPath','AllowXsltScript':false,'MaxElementDepth':256,'ResolveExt=
ernals':false,'ValidateOnParse':false};for(var k in =
settings){try{doc.setProperty(k,settings[k]);}catch(e){}}=0A=
doc.async=3Dfalse;doc.validateOnParse=3Dfalse;doc.resolveExternals=3Dfals=
e;doc.preserveWhiteSpace=3Dtrue;var =
ns=3D['xmlns=3D"'+MSL.ns['html']+'"','xmlns:html=3D"'+MSL.ns['html']+'"']=
;try{doc.setProperty('SelectionNamespaces',ns.join(' =
'));}catch(e){debug('[MSL] Cannot set SelectionNamespaces to ['=0A=
+ns.join(' ')+']: =
'+e.message);}};MSL.XML._activexify=3Dfunction(arr){var a=3D[];for(var =
i=3D0;i!=3Darr.length;i++){var =
klass=3Darr[i];a.push([MSL.createCallback(function(k){return new =
ActiveXObject(k)},[klass]),'ie',klass,MSL.createCallback(function(k){if(t=
ypeof ActiveXObject=3D=3D'undefined')=0A=
return false;try{new ActiveXObject(k);}catch(e){debug('[MSL] Cannot =
create ActiveXObject('+k+'): '=0A=
+e.message);return false;}=0A=
return true;},[klass])]);}=0A=
return =
a;};MSL.XML._ie_rental_dom_classes=3DMSL.XML._activexify(['Msxml2.DOMDocu=
ment.6.0','Msxml2.DOMDocument.3.0']);MSL.XML._ie_XSLT_classes=3DMSL.XML._=
activexify(['Msxml2.XSLTemplate.6.0','Msxml2.XSLTemplate.3.0']);MSL.XML._=
ie_threaded_dom_classes=3DMSL.XML._activexify(['Msxml2.FreeThreadedDOMDoc=
ument.6.0','Msxml2.FreeThreadedDOMDocument.3.0']);MSL.XML._ie_html_writer=
_classes=3DMSL.XML._activexify([]);MSL.XML._ie_sax_reader_classes=3DMSL.X=
ML._activexify([]);MSL.XML._find_best=3Dfunction(tryThese){for(var =
i=3D0;i!=3DtryThese.length;i++){var data=3DtryThese[i];var =
test=3Ddata[3];var success;try{success=3Dtest();}catch(e){info('[MSL] =
'+e.message);continue;}=0A=
if(!success)=0A=
continue;return data;}=0A=
return null;}=0A=
MSL.XML._type=3Dfunction(){var =
tryThese=3DMSL.XML._ie_rental_dom_classes.slice();tryThese.push([function=
(){return document.implementation.createDocument("","",null)},'w3c','W3C =
document.implementation',function(){if(typeof =
document.implementation=3D=3D'undefined')=0A=
return false;if(typeof =
document.implementation.createDocument=3D=3D'undefined')=0A=
return false;return =
document.implementation.createDocument("","",null)}]);var =
best=3DMSL.XML._find_best(tryThese);return =
best?best:null;};MSL.textContent=3Dfunction(elt){if(!elt)=0A=
return null;if(!elt.firstChild)=0A=
return null;if(typeof elt.innerText!=3D'undefined')=0A=
return elt.innerText;var text=3D[];for(var =
child=3Delt.firstChild;child;child=3Dchild.nextSibling)=0A=
if(child.nodeType=3D=3D3)=0A=
text.push(child.nodeValue);return text.join('');};(function(){var =
t=3DMSL.XML._type();if(t[1]=3D=3D'ie'){info('[MSL] XML supported; MSXML =
mode');debug('[MSL] Using '+t[2]);MSL.XML.parse=3Dfunction(xml){var =
doc_type=3DMSL.XML._find_best(MSL.XML._ie_rental_dom_classes);debug('[MSL=
.XML] Parsing XML with '+doc_type[2]);var =
doc=3Ddoc_type[0]();MSL._ie_xml_normalise(doc);doc.loadXML(xml);if(doc.pa=
rseError.errorCode!=3D0){throw new ParseError('[MSL.XML] XML parsing =
error ['+doc.parseError.errorCode+']: '=0A=
+doc.parseError.reason=0A=
+' (source is: '+doc.parseError.srcText+')');}=0A=
return doc;};MSL.XML.serialize=3Dfunction(node,recursive){if(typeof =
recursive=3D=3D'undefined')=0A=
recursive=3Dtrue;if(typeof node.xml=3D=3D'undefined'){var =
n=3Dnull;try{var =
doc=3Dnode.ownerDocument.XMLDocument;n=3Ddoc.selectSingleNode(MSL.node_xp=
ath(MSL.node_path(node)));}catch(e){}=0A=
if(n=3D=3Dnull)=0A=
n=3DMSL.importNode(node.cloneNode(recursive));node=3Dn;}=0A=
if(typeof node.xml=3D=3D'undefined'){return'HTML :: '+node.outerHTML;}=0A=
return node.cloneNode(recursive).xml;};return;}=0A=
if(t[1]!=3D'w3c'){info('[MSL] No programmatic XML support');return;}=0A=
info('[MSL] XML supported; W3C standards mode');var =
Firefox20Fix=3Dnull;if(typeof =
window.XMLHttpRequest!=3D'undefined'){if(/Gecko\//.test(navigator.userAge=
nt)){try{var req=3Dnew =
XMLHttpRequest();req.open('GET','../templates/js_lib/tc-message.xsl',fals=
e);req.send(null);Firefox20Fix=3Dreq.responseXML;}catch(e){}}}=0A=
MSL.XML.parse=3Dfunction(xml){var p=3Dnew DOMParser();var =
data=3Dnull;try{data=3Dp.parseFromString(xml,'application/xml');}catch(e)=
{return null;}=0A=
if(data.documentElement.nodeName=3D=3D'parsererror'){var =
src=3Ddata.documentElement.getElementsByTagName('sourcetext')[0];throw =
new ParseError('[MSL.XML] XML parsing error: '=0A=
+MSL.textContent(data.documentElement)=0A=
+' (source: '+(src?MSL.textContent(src):'<not available>')+')');}=0A=
if(Firefox20Fix!=3D=3Dnull){var =
doc=3DFirefox20Fix.cloneNode(false);if(doc){if(typeof =
doc.adoptNode!=3D'undefined'){try{doc.appendChild(doc.adoptNode(data.docu=
mentElement));}catch(e){doc.appendChild(doc.importNode(data.documentEleme=
nt,true));}}else{doc.appendChild(doc.importNode(data.documentElement,true=
));}=0A=
return doc;}}=0A=
return data;};MSL.XML.serialize=3Dfunction(node,recursive){if(typeof =
recursive=3D=3D'undefined')=0A=
recursive=3Dtrue;var serializer=3Dnew XMLSerializer();return =
serializer.serializeToString(recursive?node:node.cloneNode(false));};}())=
;MSL.XSLT=3D{};MSL.XSLT._type=3Dfunction(){var =
tryThese=3DMSL.XML._ie_XSLT_classes.slice();tryThese.push([function(){ret=
urn new XSLTProcessor()},'w3c','XSLTProcessor',function(){if(typeof =
XSLTProcessor=3D=3D'undefined')=0A=
return false;var proc=3Dnew XSLTProcessor();if(typeof =
proc.importStylesheet=3D=3D'undefined')=0A=
throw new Error('XSLTProcessor supported, but no importStylesheet =
function');var result;try{var xslt=3DMSL.XML.parse('<xsl:stylesheet =
version=3D"1.0" xmlns:xsl=3D"http://www.w3.org/1999/XSL/Transform"> =
<xsl:output method=3D"xml"/> <xsl:template =
match=3D"@*|node()"><xsl:copy><xsl:apply-templates =
select=3D"@*|node()"/></xsl:copy> </xsl:template> =
</xsl:stylesheet>');var test_xml=3DMSL.XML.parse('<tc:data =
xmlns:tc=3D"http://www.matrixscience.com/xmlns/schema/tc"><tc:test/></tc:=
data>');var proc=3Dnew =
XSLTProcessor();proc.importStylesheet(xslt);result=3Dproc.transformToDocu=
ment(test_xml);}catch(e){throw new Error('Error while testing XSLT =
namespace support: '+e.message);}=0A=
if(!result.documentElement.firstChild||result.documentElement.firstChild.=
nodeName.toLowerCase()!=3D'tc:test')=0A=
throw new Error('Buggy XSLT implementation (namespace problem)');return =
true;}]);return MSL.XML._find_best(tryThese);};(function(){var =
reader_type=3DMSL.XML._find_best(MSL.XML._ie_sax_reader_classes);var =
writer_type=3DMSL.XML._find_best(MSL.XML._ie_html_writer_classes);var =
should_debug=3Dtypeof =
window.XMLSerializer=3D=3D'undefined';if(reader_type&&writer_type){if(sho=
uld_debug)=0A=
debug('[MSL] Using '+reader_type[2]+' and '+writer_type[2]=0A=
+' to convert XML into HTML');MSL._ie_html=3Dfunction(node){var =
reader=3Dreader_type[0]();var =
writer=3Dwriter_type[0]();writer.indent=3Dfalse;debug('_ie_html: =
serialise...');reader.contentHandler=3Dwriter;reader.dtdHandler=3Dwriter;=
reader.errorHandler=3Dwriter;reader.putProperty('http://xml.org/sax/prope=
rties/declaration-handler',writer);reader.putProperty('http://xml.org/sax=
/properties/lexical-handler',writer);reader.parse(node);debug('_ie_html: =
done');return writer.output;};return;}=0A=
if(should_debug)=0A=
debug('[MSL] Using innerHTML method to convert XML into HTML (if =
needed)');MSL._ie_html=3Dfunction(node){return =
node.xml.replace(/<(\/?)html:([^>]+)>/g,'<$1$2>').replace(/<\/(?:area|bas=
e|basefont|bgsound|br|col|frame|hr|img|input|isindex|link|param|spacer|wb=
r)>/g,'');};}());(function(){if(document.recalc&&!document.createElementN=
S){MSL._ie_dce=3Ddocument.createElement;}else{MSL._ie_dce=3Dfunction(tag)=
{return document.createElement(tag);};}}());(function(){if(typeof =
document.createElementNS!=3D'undefined'){debug('[MSL] Browser has =
createElementNS');MSL._dce=3Dfunction(tag){return =
document.createElementNS(MSL.ns['html'],tag)};return;}=0A=
if(typeof document.createNode!=3D'undefined'){debug('[MSL] Browser has =
createNode');MSL._dce=3Dfunction(tag){return =
document.createNode(1,tag,MSL.ns['html']);};return;}=0A=
debug('[MSL] Browser has createElement');MSL._dce=3Dfunction(tag){return =
document.createElement(tag)};}());MSL.updateNodeAttributes=3Dfunction(elt=
,attr){for(var k in attr)=0A=
MSL.setAttribute(elt,k,attr[k]);};MSL.dce=3Dfunction(tag,attr){var =
elt=3DMSL._dce(tag);MSL.updateNodeAttributes(elt,attr);return =
elt;};MSL.dct=3Dfunction(str){return =
document.createTextNode(str);};(function(){var =
parent_data=3D{'option':{start:'<select>',end:'</select>',depth:2},'td':{=
start:'<table><tbody><tr>',end:'</tr></tbody></table>',depth:4},'tr':{sta=
rt:'<table><tbody>',end:'</tbody></table>',depth:3},'tbody':{start:'<tabl=
e>',end:'</table>',depth:2},'col':{start:'<table>',end:'</table>',depth:2=
},'colgroup':{start:'<table>',end:'</table>',depth:2},'caption':{start:'<=
table>',end:'</table>',depth:2}};parent_data['th']=3Dparent_data['td'];pa=
rent_data['thead']=3Dparent_data['tfoot']=3Dparent_data['tbody'];var =
default_parent_data=3D{start:'',end:'',depth:1};var =
default_parent;try{default_parent=3DMSL._ie_dce('div');}catch(e){}=0A=
MSL._ie_clone_html=3Dfunction(tag,str){debug('_ie_clone_html: inserting =
'+str.length+' characters of HTML data...');var =
pd=3Dparent_data[tag.tag]||default_parent_data;var =
elt=3Ddefault_parent;elt.insertAdjacentHTML('afterBegin',[pd.start,str,pd=
.end].join(''));var depth=3Dpd.depth;while(depth--)=0A=
elt=3Delt.firstChild;elt.parentNode.removeChild(elt);while(default_parent=
.firstChild)=0A=
default_parent.removeChild(default_parent.firstChild);debug('_ie_clone_ht=
ml: done');return =
elt;};}());MSL._ie_convert_html=3Dfunction(node){return =
MSL._ie_clone_html(MSL._nodename(node),MSL._ie_html(node));};(function(){=
function xml_base_supported(){var supported=3Dfalse;try{var =
base=3D'http://nonexistent.tld/test/';var =
xslt=3DMSL.XML.parse('<xsl:stylesheet version=3D"1.0" =
xmlns:xsl=3D"http://www.w3.org/1999/XSL/Transform"> <xsl:output =
method=3D"xml"/> <xsl:template =
match=3D"@*|node()"><xsl:copy><xsl:apply-templates =
select=3D"@*|node()"/><xsl:copy-of =
select=3D"./ancestor::*/@xml:base"/></xsl:copy> </xsl:template> =
</xsl:stylesheet>');var test_xml=3DMSL.XML.parse('<tc:data =
xmlns:tc=3D"http://www.matrixscience.com/xmlns/schema/tc" =
xmlns=3D"http://www.w3.org/1999/xhtml" xml:base=3D"'=0A=
+base=0A=
+'"><a href=3D"../testimage.png"/></tc:data>');var proc=3Dnew =
XSLTProcessor();proc.importStylesheet(xslt);var =
result=3Dproc.transformToDocument(test_xml);var tcdata,elt;var =
children=3Dresult.childNodes;for(var =
i=3D0,len=3Dchildren.length;i!=3Dlen;i++){var =
c=3Dchildren[i];if(c.nodeName.toLowerCase()=3D=3D'tc:data'){tcdata=3Dc;br=
eak;}}=0A=
if(tcdata){children=3Dtcdata.childNodes;for(var =
i=3D0,len=3Dchildren.length;i!=3Dlen;i++){var =
c=3Dchildren[i];if(c.nodeName.toLowerCase()=3D=3D'a'){elt=3Dc;break;}}}=0A=
if(elt){supported=3Delt.href=3D=3D"http://nonexistent.tld/testimage.png";=
}}catch(e){warn(MSL.errorString(e));supported=3Dfalse;}=0A=
if(supported){debug('[MSL] XSLT engine supports XML Base, =
good');}else{debug('[MSL] XSLT engine does not support XML Base; patch =
applied');}=0A=
return supported;}=0A=
function tabulate(node){var ret=3D[];while(node.firstChild)=0A=
ret.push(node.removeChild(node.firstChild));return ret;}=0A=
function w3c_import(node){if(typeof =
document.importNode!=3D'undefined'){if(typeof =
document.adoptNode!=3D'undefined'){try{return =
document.adoptNode(node);}catch(e1){try{return =
document.importNode(node,true);}catch(e2){error('[MSL] Both importNode =
and adoptNode fail. adoptNode: '=0A=
+MSL.errorString(e1)=0A=
+'; importNode: '=0A=
+MSL.errorString(e2));return;}}}=0A=
try{return document.importNode(node,true);}catch(e){error('[MSL] =
importNode: '+MSL.errorString(e));return;}}=0A=
if(typeof document.adoptNode!=3D'undefined'){try{return =
document.adoptNode(node);}catch(e){error('[MSL] adoptNode: =
'+MSL.errorString(e));return;}}}=0A=
function _get_metadata(node){var ret=3D{};var =
children=3DMSL.childElements(node);for(var =
i=3D0,len=3Dchildren.length;i!=3Dlen;i++){var =
c=3Dchildren[i];if(c.nodeType!=3D=3D1)=0A=
continue;var name=3DMSL._nodename(c);if(name.prefix=3D=3D'tc'){var =
recursive=3Dc.getElementsByTagName('*').length!=3D=3D0;var =
value=3Drecursive?_get_metadata(c):MSL.textContent(c);if(name.tag in =
ret){if(!MSL.isArray(ret[name.tag]))=0A=
ret[name.tag]=3D[ret[name.tag]];ret[name.tag].push(value)}else{ret[name.t=
ag]=3Dvalue;}}}=0A=
return ret;}=0A=
function _process(doc,transformer){var ret=3D{};var =
children=3DMSL.childElements(doc.documentElement);for(var =
i=3D0,len=3Dchildren.length;i!=3Dlen;i++){var =
c=3Dchildren[i];if(c.nodeType!=3D=3D1)=0A=
continue;var name=3DMSL._nodename(c);if(name.prefix!=3D'tc')=0A=
continue;if(name.tag=3D=3D'elements'){try{ret['children']=3Dtransformer.i=
mport_node(c);}catch(e){error('[MSL.XSLT] Could not import into =
document: '=0A=
+MSL.errorString(e));}=0A=
continue;}=0A=
if(name.tag=3D=3D'metadata'){try{ret['metadata']=3D_get_metadata(c);}catc=
h(e){error('[MSL.XSLT] Could not get metadata: '=0A=
+MSL.errorString(e));}=0A=
continue;}}=0A=
debug('[MSL.XSLT] Converted into HTML DOM:'=0A=
+' metadata: '+MSL._repr(ret['metadata'])=0A=
+' children: '+(ret['children']?ret['children'].length:'none'));return =
ret;}=0A=
MSL.XSLTprocessorW3C=3Dfunction(xml_template,extra_array){var =
xslt=3DMSL.XML.parse(xml_template);if(!xslt){error('[MSL.XSLT] Could not =
parse stylesheet');return null;}=0A=
var processor=3Dnew XSLTProcessor();debug('[MSL.XSLT] Using =
XSLTProcessor for XSL =
processing');try{processor.importStylesheet(xslt);}catch(e){error('[MSL.X=
SLT] Could not import stylesheet: '=0A=
+MSL.errorString(e));return null;}=0A=
var extra_xslt=3D[];for(var =
i=3D0,len=3Dextra_array.length;i!=3Dlen;i++){var =
xml=3DMSL.XML.parse(extra_array[i]);if(!xml){warn('[MSL.XSLT] Could not =
parse extra stylesheet');continue;}=0A=
debug('[MSL.XSLT] Parsed stylesheet '=0A=
+xml.documentElement.getAttribute('id'));processor.reset();try{processor.=
importStylesheet(xml);}catch(e){warn('[MSL.XSLT] Could not import extra =
stylesheet: '=0A=
+MSL.errorString(e)=0A=
+' (source: '+MSL.XML.serialize(xml)+')');continue;}=0A=
extra_xslt.push(xml);}=0A=
this._message_xslt=3Dxslt;this._extra_xslt=3Dextra_xslt;this._xml_base_su=
pported=3Dxml_base_supported();};MSL.XSLTprocessorW3C.prototype=3D{import=
_node:function(node){debug('[MSL.XSLT] Running extra =
transformations...');var =
result=3Dthis._extra_transform(node);debug('[MSL.XSLT] Extra =
transformations done');var elt=3Dw3c_import(result.elt);if(!elt)=0A=
return;var =
ret=3Dtabulate(elt);ret.transformations=3Dresult.transformations;return =
ret;},_extra_transform:function(node){if(this._extra_xslt.length=3D=3D=3D=
0)=0A=
return{elt:node.cloneNode(true),transformations:{}};var nd_in=3Dnode;var =
nd_out=3Dnull;var transformations=3D{};var processor=3Dnew =
XSLTProcessor();var extra_xslt=3Dthis._extra_xslt;for(var =
i=3D0,len=3Dextra_xslt.length;i!=3Dlen;i++){var =
id=3Dextra_xslt[i].documentElement.getAttribute('id');debug('[MSL.XSLT] =
Running transformation =
'+id);processor.reset();processor.importStylesheet(extra_xslt[i]);try{var=
 extra_xsl_params=3DMSL.runOnNewContent.get_xsl_params(id);for(var k in =
extra_xsl_params)=0A=
processor.setParameter(null,k,extra_xsl_params[k]);}catch(e){warn('[MSL.X=
SLT] Failed to set parameters for transformation '=0A=
+id+': '+MSL.errorString(e));nd_out=3Dnull;continue;}=0A=
try{nd_out=3Dprocessor.transformToDocument(nd_in);}catch(e){warn('[MSL.XS=
LT] Extra transformation '+id=0A=
+' failed: '+MSL.errorString(e));nd_out=3Dnull;continue;}=0A=
if(!nd_out){warn('[MSL.XSLT] Extra transformation '+id=0A=
+' failed to produce output document');nd_out=3Dnull;continue;}=0A=
nd_in=3Dnd_out;nd_out=3Dnull;transformations[id]=3Dtrue;debug('[MSL.XSLT]=
 Transformation done');}=0A=
return{elt:nd_in.documentElement,transformations:transformations};},trans=
form:function(str,params){var =
data=3DMSL.XML.parse(str);if(!data){error('[MSL.XSLT] Could not parse =
input');return{};}=0A=
var processor=3Dnew =
XSLTProcessor();processor.importStylesheet(this._message_xslt);try{proces=
sor.setParameter(null,'xml-base-supported',this._xml_base_supported?1:0);=
}catch(e){}=0A=
if(params){try{for(var k in =
params){processor.setParameter(null,k,params[k]);}}catch(e){error('[MSL.X=
SLT] Could not set parameters: '=0A=
+MSL.errorString(e));return{};}}=0A=
var result;debug('[MSL.XSLT] Start message =
transformation...');try{result=3Dprocessor.transformToDocument(data);}cat=
ch(e){error('[MSL.XSLT] Could not transform message: '=0A=
+MSL.errorString(e));return{};}=0A=
debug('[MSL.XSLT] Message transformation done.');return =
_process(result,this);}};function =
_mk_xslt_template(tmpl,xslt_doc,xslt){var =
xslt_template_cache=3Dtmpl;MSL._ie_xml_normalise(xslt_doc);xslt_doc.loadX=
ML(xslt.xml);if(xslt_doc.parseError.errorCode!=3D0){throw new =
ParseError('[MSL.XSLT] Parse error ['=0A=
+xslt_doc.parseError.errorCode+']'=0A=
+' while loading XSL stylesheet: '=0A=
+xslt_doc.parseError.reason=0A=
+' (source: '+xslt_doc.parseError.srcText+')');}=0A=
try{xslt_template_cache.stylesheet=3Dxslt_doc;}catch(e){error('[MSL.XSLT]=
 Parse error: '+MSL.errorString(e));return null;}=0A=
return xslt_template_cache;}=0A=
MSL.XSLTprocessorIE=3Dfunction(xml_template,extra_array){var =
xslt=3DMSL.XML.parse(xml_template);if(!xslt){error('[MSL.XSLT] Could not =
parse stylesheet');return null;}=0A=
var =
proc=3DMSL.XML._find_best(MSL.XML._ie_XSLT_classes);debug('[MSL.XSLT] =
Using '+proc[2]+' for XSL processing');var =
xslt_doc=3DMSL.XML._find_best(MSL.XML._ie_threaded_dom_classes);debug('[M=
SL.XSLT] Using '+xslt_doc[2]+' for XSL document');var =
xslt_template_cache=3D_mk_xslt_template(proc[0](),xslt_doc[0](),xslt);if(=
xslt_template_cache=3D=3D=3Dnull)=0A=
return null;var extra_xslt_templates=3D[];for(var =
i=3D0,len=3Dextra_array.length;i!=3Dlen;i++){var =
xml=3DMSL.XML.parse(extra_array[i]);if(!xml){warn('[MSL.XSLT] Could not =
parse extra stylesheet');continue;}=0A=
debug('[MSL.XSLT] Parsed stylesheet =
'+xml.documentElement.getAttribute('id'));var =
cache=3D_mk_xslt_template(proc[0](),xslt_doc[0](),xml);if(!cache)=0A=
continue;extra_xslt_templates.push(cache);}=0A=
var new_doc=3Dnull;if(MSL._shadow_doc){debug('[MSL.XSLT] Using shadow =
document for XML result object');new_doc=3Dfunction(){return =
MSL._shadow_doc.cloneNode(false)};}else{new_doc=3DMSL.XML._find_best(MSL.=
XML._ie_rental_dom_classes);debug('[MSL.XSLT] Using '+new_doc[2]+' for =
XML result object');new_doc=3Dnew_doc[0];}=0A=
this._mk_new_doc=3Dnew_doc;this._message_xslt=3Dxslt_template_cache;this.=
_extra_xslt_templates=3Dextra_xslt_templates;};MSL.XSLTprocessorIE.protot=
ype=3D{import_node:function(node){debug('[MSL.XSLT] Running extra =
transformations...');var =
result=3Dthis._extra_transform(node);debug('[MSL.XSLT] Extra =
transformations done');var =
ret=3Dtabulate(result.elt);ret.transformations=3Dresult.transformations;r=
eturn =
ret;},_extra_transform:function(node){if(this._extra_xslt_templates.lengt=
h=3D=3D=3D0)=0A=
return{elt:node.cloneNode(true),transformations:{}};var nd_in=3Dnode;var =
nd_out=3Dthis._mk_new_doc();var transformations=3D{};var =
extra_xslt_templates=3Dthis._extra_xslt_templates;MSL._ie_xml_normalise(n=
d_out);for(var i=3D0,len=3Dextra_xslt_templates.length;i!=3Dlen;i++){var =
id=3Dextra_xslt_templates[i].stylesheet.documentElement.getAttribute('id'=
);debug('[MSL.XSLT] Running transformation '+id);var =
processor=3Dextra_xslt_templates[i].createProcessor();processor.input=3Dn=
d_in;processor.output=3Dnd_out;try{var =
extra_xsl_params=3DMSL.runOnNewContent.get_xsl_params(id);for(var k in =
extra_xsl_params){processor.addParameter(k,extra_xsl_params[k]);}}catch(e=
){warn('[MSL.XSLT] Failed to set parameters for transformation '=0A=
+id+': =
'+MSL.errorString(e));nd_out=3Dthis._mk_new_doc();MSL._ie_xml_normalise(n=
d_out);continue;}=0A=
var success=3Dprocessor.transform();if(!success){warn('[MSL.XSLT] Extra =
transformation '+id=0A=
+' failed (no error description =
available)');nd_out=3Dthis._mk_new_doc();MSL._ie_xml_normalise(nd_out);co=
ntinue;}=0A=
nd_in=3Dnd_out;nd_out=3Dthis._mk_new_doc();MSL._ie_xml_normalise(nd_out);=
transformations[id]=3Dtrue;debug('[MSL.XSLT] Transformation done');}=0A=
return{elt:nd_in.documentElement,transformations:transformations};},trans=
form:function(str,params){var =
data=3DMSL.XML.parse(str);if(!data){error('[MSL.XSLT] Could not parse =
input');return{};}=0A=
var nd=3Dthis._mk_new_doc();MSL._ie_xml_normalise(nd);var =
processor=3Dthis._message_xslt.createProcessor();processor.input=3Ddata;p=
rocessor.output=3Dnd;if(params){try{for(var k in =
params){processor.addParameter(k,params[k]);}}catch(e){error('[MSL.XSLT] =
Failed to set parameters: '=0A=
+MSL.errorString(e));return{};}}=0A=
debug('[MSL.XSLT] Start transformation...');var =
success=3Dprocessor.transform();if(!success){error('[MSL.XSLT] =
Transformation failed (no error description available)');return{};}=0A=
debug('[MSL.XSLT] Transformation done.');return =
_process(nd,this);}};MSL.BruteForceProcessor=3Dfunction(){};MSL.BruteForc=
eProcessor.prototype=3D{import_node:function(node){var =
elt=3Dw3c_import(node.cloneNode(true));if(!elt)=0A=
return;var ret=3Dtabulate(elt);return =
ret;},transform:function(str,params){var =
data=3DMSL.XML.parse(str);if(!data){error('[MSL] Could not parse =
input');return{};}=0A=
if(typeof params=3D=3D'undefined')=0A=
params=3D{};debug('[MSL] Start message parsing...');var =
state=3D'state'in params?params['state']:'default';var =
name=3DMSL._nodename(data.documentElement);if(!(name.tag=3D=3D'data'&&nam=
e.prefix=3D=3D'tc')){debug('[MSL] No tc:data root element');return{};}=0A=
var children=3DMSL.childElements(data.documentElement);for(var =
i=3D0,len=3Dchildren.length;i!=3Dlen;i++){var c=3Dchildren[i];var =
name=3DMSL._nodename(c);if(name.prefix=3D=3D'tc'){if(name.tag=3D=3D'eleme=
nts'){if(c.getAttribute('state')!=3Dstate){c.parentNode.removeChild(c);--=
i;--len;}}}}=0A=
debug('[MSL] Message parsed');return =
_process(data,this);}};}());(function(){var =
xsl_template_test=3DMSL.XSLT._type();if(!xsl_template_test){info('[MSL] =
No XSLT support');return;}=0A=
var type=3Dxsl_template_test[1];if(type=3D=3D'w3c'){info('[MSL] XSLT =
supported; W3C standards =
mode');MSL.XSLTprocessor=3DMSL.XSLTprocessorW3C}else =
if(type=3D=3D'ie'){info('[MSL] XSLT supported; MSXML mode');debug('[MSL] =
Using =
'+xsl_template_test[2]);MSL.XSLTprocessor=3DMSL.XSLTprocessorIE;}}());MSL=
.importNode=3Dfunction(node){if(typeof =
document.importNode=3D=3D'undefined')=0A=
return node.cloneNode(true);return =
document.importNode(node,true);};MSL.collectAttributes=3Dfunction(elt){va=
r attributes=3Delt.attributes;var ret=3D[];for(var =
i=3D0,len=3Dattributes.length;i!=3Dlen;i++){var =
a=3Dattributes[i];if(!a.specified)=0A=
continue;ret.push({name:a.name,value:a.value});}=0A=
return ret;};MSL.copyAttributes=3Dfunction(target,src){var =
attributes=3DMSL.collectAttributes(src);for(var =
j=3D0,len=3Dattributes.length;j!=3Dlen;j++){var =
a=3Dattributes[j];try{MSL.setAttribute(target,a.name,a.value);}catch(e){}=
}};MSL._removeAttributesExcept=3Dfunction(elt,attrs){var no=3D{};for(var =
i=3D0,len=3Dattrs.length;i!=3Dlen;i++)=0A=
no[attrs[i]]=3Dtrue;var attributes=3Delt.attributes;var =
remove=3D[];for(var i=3D0,len=3Dattributes.length;i!=3Dlen;i++){var =
a=3Dattributes[i];if(!a.specified)=0A=
continue;if(no[a.name])=0A=
continue;remove.push(a.name);}=0A=
for(var i=3D0,len=3Dremove.length;i!=3Dlen;i++)=0A=
MSL.removeAttribute(elt,remove[i]);};MSL.removeAttributesExcept=3DMSL._re=
moveAttributesExcept;MSL._nodename=3Dfunction(elt){if(elt.nodeType!=3D=3D=
1){return{tag:elt.nodeName};}=0A=
if(typeof elt.baseName!=3D'undefined')=0A=
return{nsuri:elt.namespaceURI,prefix:elt.prefix,tag:elt.baseName};var =
tag=3Delt.nodeName;if(typeof tag=3D=3D'undefined'||tag=3D=3Dnull)=0A=
tag=3Delt.tagName;if(typeof tag=3D=3D'undefined'||tag=3D=3Dnull)=0A=
return{};if(/:/.test(tag)){var m=3Dnew =
String(tag).split(/:/,2);return{nsuri:MSL.ns[m[0]]||MSL.ns['html'],prefix=
:m[0],tag:m[1]};}=0A=
return{nsuri:MSL.ns['html'],prefix:null,tag:tag.toLowerCase()};};MSL.is_i=
n_document=3Dfunction(elt){var doc=3Delt.ownerDocument;if(!doc)=0A=
return false;var root=3Ddoc.documentElement;if(!root)=0A=
return false;while(elt){if(elt=3D=3D=3Droot)return =
true;elt=3Delt.parentNode;}=0A=
return =
false;};MSL.childElements=3Dfunction(elt){if(elt.ownerDocument=3D=3D=3Ddo=
cument&&typeof elt.children!=3D'undefined')=0A=
return elt.children;return =
elt.childNodes;};MSL.appendChild=3Dfunction(elt,child){return =
elt.appendChild(child)};MSL.insertBefore=3Dfunction(elt,child,ref){return=
 =
elt.insertBefore(child,ref)};MSL.replaceChild=3Dfunction(elt,child,ref){r=
eturn =
elt.replaceChild(child,ref)};MSL.removeChild=3Dfunction(elt,child){return=
 elt.removeChild(child)};MSL.cloneNode=3Dfunction(elt,deepCopy){return =
elt.cloneNode(deepCopy)};MSL.insertAdjacent=3Dfunction(elt,children,where=
,clone){MSL.DOM_MAYBE_BUSY();var =
f=3Ddocument.createDocumentFragment();for(var =
i=3D0,len=3Dchildren.length;i!=3Dlen;i++){var =
c=3Dchildren[i];if(clone){c=3DMSL.cloneNode(c,true);}else{children.splice=
(i,1);--i;--len;}=0A=
MSL.appendChild(f,c);}=0A=
MSL.insertBefore(elt,f,where?where:null);MSL.DOM_MAYBE_BUSY_NO_LONGER();}=
;MSL.insertAdjacentXHTML=3Dfunction(elt,children,where,clone){MSL.DOM_MAY=
BE_BUSY();var f=3Ddocument.createDocumentFragment();for(var =
i=3D0,len=3Dchildren.length;i!=3Dlen;i++){var =
c=3Dchildren[i];if(clone){c=3DMSL.cloneNode(c,true);}else{children.splice=
(i,1);--i;--len;}=0A=
f.appendChild(c);}=0A=
if('transformations'in children)=0A=
MSL.runOnNewContent.run([f],children.transformations);var =
sentinel_from,sentinel_to;if(where){sentinel_from=3Dwhere.previousSibling=
;sentinel_to=3Dwhere;}else{sentinel_from=3Delt.lastChild;sentinel_to=3Dnu=
ll;}=0A=
MSL.insertBefore(elt,f,where?where:null);var batch=3D[];for(var =
c=3Dsentinel_from?sentinel_from.nextSibling:elt.firstChild;c&&c!=3D=3Dsen=
tinel_to;c=3Dc.nextSibling)=0A=
batch.push(c);MSL.runOnNewContent.run_post(batch);MSL.DOM_MAYBE_BUSY_NO_L=
ONGER();};MSL._replaceChildElement=3Dfunction(parent_elt,c1,c2,deepCopy,t=
ransformations){if(deepCopy)=0A=
c1=3Dc1.cloneNode(true);var =
d=3Dc1.ownerDocument.createDocumentFragment();MSL.appendChild(d,c1);if(tr=
ansformations)=0A=
MSL.runOnNewContent.run([d],transformations);var =
l=3Dd.childNodes.length;var =
anchor=3Dc2.previousSibling;parent_elt.replaceChild(d,c2);if(anchor)=0A=
anchor=3Danchor.nextSibling;else=0A=
anchor=3Dparent_elt.firstChild;var batch=3D[];for(var =
i=3D0;i!=3Dl;i++){batch.push(anchor);anchor=3Danchor.nextSibling;}=0A=
MSL.runOnNewContent.run_post(batch);};MSL.registerActiveShadowAttributes=3D=
noop;(function(){var ELEMENT_NODE=3D1;var ATTRIBUTE_NODE=3D2;var =
TEXT_NODE=3D3;var CDATA_SECTION_NODE=3D4;var =
ENTITY_REFERENCE_NODE=3D5;var ENTITY_NODE=3D6;var =
PROCESSING_INSTRUCTION_NODE=3D7;var COMMENT_NODE=3D8;var =
DOCUMENT_NODE=3D9;var DOCUMENT_NODE_TYPE=3D10;var =
DOCUMENT_FRAGMENT_NODE=3D11;var NOTATION_NODE=3D12;var =
xsl_template_test=3DMSL.XSLT._type();if(!xsl_template_test){info('[MSL] =
No XSLT support');return;}=0A=
if(xsl_template_test[1]!=3D'ie')=0A=
return;var shadow_doc_elt=3Ddocument.getElementById('MSL.ShadowDoc');var =
_ie_convert_html=3DMSL._ie_convert_html;function =
_insert_html(elt,xml_children,where,clone,src_xml,child_elts){var =
src_html=3D[];for(var i=3D0,len=3Dxml_children.length;i!=3Dlen;i++){var =
child=3Dxml_children[i];if(clone){child=3Dchild.cloneNode(true);}else{xml=
_children.splice(i,1);--i;--len;}=0A=
src_html.push(MSL._ie_html(child));if(src_xml)=0A=
src_xml.appendChild(child);}=0A=
var src_html_str=3Dsrc_html.join('');var amount=3Dsrc_html.length;var =
sentinel=3Dwhere?where.previousSibling:elt.lastChild;if(where){debug('Ins=
erting '+src_html_str.length=0A=
+' characters of HTML data '=0A=
+'('+amount+' elements) into the DOM tree =
(beforeBegin)...');where.insertAdjacentHTML('beforeBegin',src_html_str);}=
else{debug('Inserting '+src_html_str.length=0A=
+' characters of HTML data '=0A=
+'('+src_html.length+' elements) into the DOM tree =
(beforeEnd)...');elt.insertAdjacentHTML('beforeEnd',src_html_str);}=0A=
_collect_new_children(sentinel,amount,elt,child_elts);}=0A=
function =
_insert_nodes(elt,xml_children,where,clone,src_xml,child_elts){var =
src_html=3Ddocument.createDocumentFragment();for(var =
i=3D0,len=3Dxml_children.length;i!=3Dlen;i++){var =
child=3Dxml_children[i];if(clone){child=3Dchild.cloneNode(true);}else{xml=
_children.splice(i,1);--i;--len;}=0A=
src_html.appendChild(_ie_convert_html(child));if(src_xml)=0A=
src_xml.appendChild(child);}=0A=
var amount=3Dsrc_html.childNodes.length;var =
sentinel=3Dwhere?where.previousSibling:elt.lastChild;debug('Inserting =
'+src_html.childNodes.length=0A=
+' HTML nodes into the DOM =
tree...');elt.insertBefore(src_html,where);_collect_new_children(sentinel=
,amount,elt,child_elts);}=0A=
function _collect_new_children(sentinel,amount,elt,child_elts){var =
i;if(sentinel){i=3Dsentinel.nextSibling;}else{i=3Delt.firstChild;}=0A=
while(i&&amount!=3D0){if(i.nodeType=3D=3D=3DELEMENT_NODE){child_elts.push=
(i);--amount;}=0A=
i=3Di.nextSibling;}}=0A=
var =
problematic_node=3D{'option':true,'td':true,'tr':true,'tbody':true,'col':=
true,'colgroup':true,'caption':true};MSL.insertAdjacentXHTML=3Dfunction(e=
lt,xml_children,where,clone){MSL.DOM_MAYBE_BUSY();var =
node,r;if(MSL._shadow_doc){node=3Dshadow(elt);if(!node)=0A=
node=3Dxml_payload(elt);r=3Dnode?shadow_child(node,where):null;}=0A=
var src_xml;if(node)=0A=
src_xml=3Dnode.ownerDocument.createDocumentFragment();var =
sentinel_from,sentinel_to;if(where){sentinel_from=3Dwhere.previousSibling=
;sentinel_to=3Dwhere;}else{sentinel_from=3Delt.lastChild;sentinel_to=3Dnu=
ll;}=0A=
var =
child_elts=3D[];if(problematic_node[elt.tagName.toLowerCase()]||(where&&w=
here.nodeType=3D=3D=3DELEMENT_NODE&&problematic_node[where.tagName.toLowe=
rCase()])){_insert_nodes(elt,xml_children,where,clone,src_xml,child_elts)=
;}else{_insert_html(elt,xml_children,where,clone,src_xml,child_elts);}=0A=
if(node)=0A=
node.insertBefore(src_xml,r);if('transformations'in xml_children)=0A=
MSL.runOnNewContent.run(child_elts,xml_children.transformations);var =
batch=3D[];for(var =
c=3Dsentinel_from?sentinel_from.nextSibling:elt.firstChild;c&&c!=3D=3Dsen=
tinel_to;c=3Dc.nextSibling)=0A=
batch.push(c);MSL.runOnNewContent.run_post(batch);MSL.DOM_MAYBE_BUSY_NO_L=
ONGER();};MSL._replaceChildElement=3Dfunction(parent_elt,c1,c2,deepCopy,t=
ransformations){var src=3DMSL._ie_html(c1);var =
node,r;if(MSL._shadow_doc){node=3Dshadow(parent_elt);if(!node)=0A=
node=3Dxml_payload(parent_elt);r=3Dnode?shadow_child(node,c2):null;}=0A=
if(!deepCopy)=0A=
MSL.removeNode(c1);var sentinel_from=3Dc2.previousSibling;var =
sentinel_to=3Dc2.nextSibling;debug('Replacing element with =
'+src.length+' characters of HTML =
data...');c2.outerHTML=3Dsrc;debug('Done');if(node&&r)=0A=
node.replaceChild(c1,r);if(transformations){var batch=3D[];for(var =
c=3Dsentinel_from?sentinel_from.nextSibling:parent_elt.firstChild;c&&c!=3D=
=3Dsentinel_to;c=3Dc.nextSibling)=0A=
batch.push(c);MSL.runOnNewContent.run(batch,transformations);}=0A=
var batch=3D[];for(var =
c=3Dsentinel_from?sentinel_from.nextSibling:parent_elt.firstChild;c&&c!=3D=
=3Dsentinel_to;c=3Dc.nextSibling)=0A=
batch.push(c);MSL.runOnNewContent.run_post(batch);};if(typeof =
document.querySelector!=3D'undefined')=0A=
return;if(!shadow_doc_elt)=0A=
return;MSL._waiting_for_shadow_doc=3Dtrue;var empty_re=3Dnew =
RegExp('^\\s*$');function node_tag_index_xml(tag,elt){var k=3D0;var =
nsuri=3Dtag.nsuri;var basename=3Dtag.tag;var =
p=3Dnull;while(p=3Delt.previousSibling){if(p.nodeType=3D=3D=3DELEMENT_NOD=
E&&p.namespaceURI=3D=3Dnsuri&&p.baseName=3D=3Dbasename)=0A=
++k;elt=3Dp;}=0A=
return k;}=0A=
function node_tag_index_html(tag,elt,p){var =
tagname=3Dtag.tag;if(tag.prefix&&tag.prefix!=3D'html'){tagname=3D[tag.pre=
fix,':',tagname].join('');}=0A=
if(p.nodeType=3D=3D=3D1){var =
children=3Dp.children.tags(tagname);if(!children){throw new Error('No =
children for '+tagname+'; expected at least one');}=0A=
for(var =
k=3D0,len=3Dchildren.length;k!=3Dlen;k++){if(elt=3D=3D=3Dchildren[k])=0A=
return k;}=0A=
return 0;}=0A=
var k=3D0;var =
pointer=3Dnull;while(pointer=3Delt.previousSibling){if(pointer.nodeType=3D=
=3D=3DELEMENT_NODE&&pointer.tagName.toLowerCase()=3D=3Dtagname)=0A=
++k;elt=3Dpointer;}=0A=
return k;}=0A=
function text_node_tag_index(elt){var k=3D0;var =
p=3Dnull;while(p=3Delt.previousSibling){if(p.nodeType=3D=3D=3DTEXT_NODE&&=
!empty_re.test(p.data))=0A=
++k;elt=3Dp;}=0A=
return k;}=0A=
MSL.node_paths=3Dfunction(elts,root){var =
ret=3D[];if(elts.length=3D=3D=3D0)=0A=
return ret;var doc=3Delts[0].ownerDocument;var =
_node_tag_index=3Ddoc=3D=3D=3Ddocument?node_tag_index_html:node_tag_index=
_xml;if(!root)=0A=
root=3Ddoc;for(var i=3D0,len=3Delts.length;i!=3Dlen;i++){var =
elt=3Delts[i];var indices=3D[];var =
node_tag_index;if(elt.nodeType=3D=3D=3DTEXT_NODE)=0A=
node_tag_index=3Dfunction(t,e){var =
k=3Dtext_node_tag_index(e);arguments.callee=3D_node_tag_index;return =
k;};else=0A=
node_tag_index=3D_node_tag_index;var =
p=3Dnull;NODES:while(p=3Delt.parentNode){var =
t=3DMSL._nodename(elt);indices.push({tag:t,tag_ix:node_tag_index(t,elt,p)=
});elt=3Dp;if(p=3D=3D=3Droot)=0A=
break NODES;}=0A=
ret.push(indices.reverse());}=0A=
return ret;};MSL.node_xpath=3Dfunction(indices){var =
ret=3D[];if(indices[0]&&!(indices[0]['tag'].nsuri=3D=3DMSL.ns['html']&&in=
dices[0]['tag'].tag=3D=3D'html'))=0A=
ret.push('.');for(var i=3D0,len=3Dindices.length;i!=3Dlen;i++){var =
tag=3Dindices[i]['tag'];if(tag.tag=3D=3D'#text')=0A=
tag=3D'child::text()';else=0A=
tag=3Dtag.prefix?tag.prefix+':'+tag.tag:'html:'+tag.tag;ret.push('/'+tag+=
'['+(indices[i]['tag_ix']+1)+']');}=0A=
return ret.join('');};function define_importnode(){var =
doc=3DMSL._shadow_doc;var re_illegal=3Dnew RegExp('^/');var =
re_namespaced=3Dnew RegExp(':');var re_internal=3Dnew RegExp('^__');var =
importNode;var importChildren=3Dfunction(node,elt){for(var =
child=3Delt.firstChild;child;child=3Dchild.nextSibling)=0A=
node.appendChild(importNode(child));};var =
importAttributes=3Dfunction(node,attributes){for(var =
i=3D0,len=3Dattributes.length;i!=3Dlen;i++){var =
a=3Dattributes[i];if(!a.specified)=0A=
continue;var name=3Da.name;if(re_internal.test(name))=0A=
continue;node.setAttributeNode(importNode(a));}};var =
tasks=3D[];importNode=3Dfunction(node){if(typeof =
node.xml!=3D'undefined'){if(node.ownerDocument!=3D=3Ddocument){if(typeof =
doc.importNode!=3D'undefined')=0A=
return doc.importNode(node);return node;}}=0A=
var ret=3Dtasks[node.nodeType](node);return =
ret;};tasks[ELEMENT_NODE]=3Dfunction(node){if(re_illegal.test(node.nodeNa=
me)){return doc.createTextNode('');}=0A=
var name=3DMSL._nodename(node);var =
elt;try{elt=3Ddoc.createNode(ELEMENT_NODE,name.prefix?name.prefix+':'+nam=
e.tag:name.tag,name.nsuri);}catch(e){error(name.prefix+':'+name.tag=0A=
+' (from '+node.nodeName+')'=0A=
+': '+e.message);return doc.createTextNode('');}=0A=
importAttributes(elt,node.attributes);importChildren(elt,node);return =
elt;};tasks[ATTRIBUTE_NODE]=3Dfunction(node){var name=3Dnode.name;var =
elt=3Ddoc.createNode(ATTRIBUTE_NODE,name,node.namespaceURI||MSL.ns['html'=
]);elt.value=3Dnode.value;return =
elt;};tasks[TEXT_NODE]=3Dfunction(node){return =
doc.createTextNode(node.data);};tasks[ENTITY_REFERENCE_NODE]=3Dfunction(n=
ode){return =
doc.createEntityReference(node.nodeName);};tasks[COMMENT_NODE]=3Dfunction=
(node){return =
doc.createComment(node.data);};tasks[DOCUMENT_FRAGMENT_NODE]=3Dfunction(n=
ode){var =
elt=3Ddoc.createDocumentFragment();importChildren(elt,node);return =
elt;};tasks[CDATA_SECTION_NODE]=3Dtasks[ENTITY_REFERENCE_NODE]=3Dtasks[EN=
TITY_NODE]=3Dtasks[PROCESSING_INSTRUCTION_NODE]=3Dtasks[COMMENT_NODE]=3Dt=
asks[DOCUMENT_NODE]=3Dtasks[DOCUMENT_NODE_TYPE]=3Dtasks[NOTATION_NODE]=3D=
function(node){throw new Error('Node type '+node.nodeType+' is not =
supported');};MSL.importNode=3DimportNode;}=0A=
function shadow(node){if(!node)=0A=
return null;if(node.nodeType!=3D=3DELEMENT_NODE)=0A=
return null;if(!MSL.is_in_document(node))=0A=
return null;var paths=3DMSL.node_paths([node]);var =
xpath=3DMSL.node_xpath(paths[0]);try{return =
MSL._shadow_doc.selectSingleNode(xpath);}catch(e){return null;}}=0A=
function shadow_child(root,child){if(!child)=0A=
return null;var paths=3DMSL.node_paths([child],child.parentNode);var =
xpath=3DMSL.node_xpath(paths[0]);try{return =
root.selectSingleNode(xpath);}catch(e){return null;}}=0A=
function xml_payload(node){if(node.ownerDocument!=3D=3Ddocument)=0A=
return;if(node.nodeType!=3D=3DELEMENT_NODE&&node.nodeType!=3D=3DDOCUMENT_=
FRAGMENT_NODE)=0A=
return null;if(typeof node.__xml!=3D'undefined')=0A=
return node.__xml;var p=3Dnode.parentNode;while(p){if(typeof =
p.__xml!=3D'undefined')=0A=
break;p=3Dp.parentNode;}=0A=
if(p){var paths=3DMSL.node_paths([node],p);var =
payload=3Dp.__xml.selectSingleNode(MSL.node_xpath(paths[0]));if(!payload)=0A=
debug('xml_payload: failed to find '+MSL.node_xpath(paths[0]));return =
payload;}=0A=
return null;}=0A=
function remove_payload(node){if(node.ownerDocument!=3D=3Ddocument)=0A=
return;if(node.nodeType=3D=3D=3DELEMENT_NODE)=0A=
node.removeAttribute('__xml');if(node.nodeType=3D=3D=3DDOCUMENT_FRAGMENT_=
NODE)=0A=
node.__xml=3Dundefined;}=0A=
var =
FORM_ELEMENT=3D{'input':true,'select':true,'button':true,'option':true,'t=
extarea':true,'isindex':true};var =
form_element_xpath=3D'.//html:'+MSL.keys(FORM_ELEMENT).join('|.//html:');=
function _clone_from_html(node,orig,deepCopy){var =
ret;if(FORM_ELEMENT[orig.tagName.toLowerCase()]||(deepCopy&&node.selectSi=
ngleNode(form_element_xpath)))=0A=
ret=3DMSL._ie_clone_html(MSL._nodename(node),orig.outerHTML);else=0A=
ret=3Dorig.cloneNode(deepCopy);ret.__xml=3Dnode.cloneNode(true);return =
ret;}=0A=
MSL._ie_convert_html=3Dfunction(node){var =
ret=3D_ie_convert_html(node);debug('[MSL] Using skeleton transformation =
for shadow document...');var =
proc=3DMSL._skeleton_xslt_template.createProcessor();var =
target=3Dnode.ownerDocument.cloneNode(false);proc.input=3Dnode;proc.outpu=
t=3Dtarget;proc.transform();ret.__xml=3Dtarget.documentElement;debug('[MS=
L] done');return ret;};function =
as_html(node){if(node.ownerDocument=3D=3D=3Ddocument)=0A=
return node;if(node.nodeType=3D=3D=3DTEXT_NODE)=0A=
return document.createTextNode(node.data);error('Cannot convert XML node =
into HTML node (caller: '=0A=
+arguments.callee.caller+')');return null;}=0A=
function as_xml(node){if(node.ownerDocument=3D=3D=3DMSL._shadow_doc)=0A=
return node;if(node.nodeType=3D=3D=3DTEXT_NODE)=0A=
return null;var ret=3DMSL.importNode(node);return ret;}=0A=
MSL.appendChild=3Dfunction(elt,child){if(typeof =
elt.__super__appendChild!=3D'undefined')=0A=
return elt.appendChild(child);if(typeof =
child=3D=3D'undefined'||child=3D=3D=3Dnull)=0A=
throw new Error('appendChild: null argument');var =
node=3Dshadow(elt);if(!node)=0A=
node=3Dxml_payload(elt);var html=3Das_html(child);var =
xml=3Dshadow(child)||xml_payload(child)||as_xml(child);var =
ret=3Delt.appendChild(html);if(node){if(xml)=0A=
node.appendChild(xml);remove_payload(ret);}=0A=
return ret;};MSL.insertBefore=3Dfunction(elt,child,ref_child){if(typeof =
child=3D=3D'undefined'||child=3D=3D=3Dnull)=0A=
throw new Error('insertBefore: null argument');var =
node=3Dshadow(elt);if(!node)=0A=
node=3Dxml_payload(elt);var =
r=3Dnode?shadow_child(node,ref_child):null;var html=3Das_html(child);var =
xml=3Dshadow(child)||xml_payload(child)||as_xml(child);var =
ret=3Delt.insertBefore(html,ref_child);if(node){if(xml)=0A=
node.insertBefore(xml,r);remove_payload(ret);}=0A=
return =
ret;};MSL.replaceChild=3Dfunction(elt,new_child,old_child){if(typeof =
new_child=3D=3D'undefined'||new_child=3D=3D=3Dnull)=0A=
throw new Error('replaceChild: first argument is null');if(typeof =
old_child=3D=3D'undefined'||old_child=3D=3D=3Dnull)=0A=
throw new Error('replaceChild: second argument is null');var =
node=3Dshadow(elt);if(!node)=0A=
node=3Dxml_payload(elt);var =
c=3Dnode?shadow_child(node,old_child):null;var =
html=3Das_html(new_child);var =
xml=3Dshadow(new_child)||xml_payload(new_child)||as_xml(new_child);if(nod=
e){if(old_child.nodeType!=3D=3DTEXT_NODE&&!c){if(new_child.nodeName.subst=
ring(0,1)!=3D'/'&&new_child.nodeName.toLowerCase()!=3D'#text'&&window.deb=
ug!=3D=3Dwindow.noop){error('replaceChild: child '=0A=
+MSL.node_xpath((MSL.node_paths([old_child],elt))[0])=0A=
+' not found; parent '+elt.outerHTML=0A=
+'; node has '+node.childNodes.length=0A=
+' children while parent has '+elt.childNodes.length=0A=
+'; node '+node.xml);}}}=0A=
var ret=3Delt.replaceChild(html,old_child)=0A=
if(node){if(xml&&c)=0A=
node.replaceChild(xml,c);remove_payload(ret);}=0A=
return ret;};MSL.removeChild=3Dfunction(elt,child){if(typeof =
child=3D=3D'undefined'||child=3D=3D=3Dnull)=0A=
throw new Error('removeChild: null argument');var =
node=3Dshadow(elt);if(!node)=0A=
node=3Dxml_payload(elt);var =
c=3Dnode?shadow_child(node,child):null;if(node){if(child.nodeType!=3D=3DT=
EXT_NODE&&!c){if(child.nodeName.substring(0,1)!=3D'/'&&child.nodeName.toL=
owerCase()!=3D'#text'&&window.debug!=3D=3Dwindow.noop){error('removeChild=
: child '=0A=
+MSL.node_xpath((MSL.node_paths([child],elt))[0])=0A=
+' not found; parent '+elt.outerHTML=0A=
+'; node has '+node.childNodes.length=0A=
+' children while parent has '+elt.childNodes.length=0A=
+'; node '+node.xml);}}}=0A=
if(node){if(c)=0A=
node.removeChild(c);}=0A=
var ret=3Delt.removeChild(child);if(ret.nodeType=3D=3D=3D1){if(c)=0A=
ret.__xml=3Dc;else=0A=
ret.removeAttribute('__xml');}=0A=
return ret;};var =
active_attributes=3D{'abbr':true,'accept-charset':true,'accept':true,'acc=
eskey':true,'action':true,'align':true,'alink':true,'alt':true,'archive':=
true,'axis':true,'background':true,'bgcolor':true,'border':true,'cellpadd=
ing':true,'char':true,'charoff':true,'charset':true,'checked':true,'cite'=
:true,'class':true,'classid':true,'clear':true,'code':true,'codebase':tru=
e,'codetype':true,'color':true,'cols':true,'colspan':true,'compact':true,=
'content':true,'coords':true,'data':true,'datetime':true,'declare':true,'=
defer':true,'dir':true,'disabled':true,'enctype':true,'face':true,'for':t=
rue,'frame':true,'frameborder':true,'headers':true,'height':true,'href':t=
rue,'hreflang':true,'hspace':true,'http-equiv':true,'id':true,'ismap':tru=
e,'label':true,'lang':true,'language':true,'link':true,'longdesc':true,'m=
arginheight':true,'marginwidth':true,'maxlength':true,'media':true,'metho=
d':true,'multiple':true,'name':true,'nohref':true,'noresize':true,'noshad=
e':true,'nowrap':true,'object':true,'profile':true,'prompt':true,'readonl=
y':true,'rel':true,'rev':true,'rows':true,'rowspan':true,'rules':true,'sc=
heme':true,'scope':true,'scrolling':true,'selected':true,'shape':true,'si=
ze':true,'span':true,'src':true,'standby':true,'start':true,'style':true,=
'summary':true,'tabindex':true,'target':true,'text':true,'title':true,'ty=
pe':true,'usemap':true,'valign':true,'value':true,'valuetype':true,'versi=
on':true,'vlink':true,'vspace':true,'width':true};MSL.registerActiveShado=
wAttributes=3Dfunction(attrs){for(var =
i=3D0,len=3Dattrs.length;i!=3Dlen;i++)=0A=
active_attributes[attrs[i]]=3Dtrue;};MSL.setAttribute=3Dfunction(elt,attr=
ibute,value){var =
node;if(active_attributes[attribute]){node=3Dshadow(elt);if(!node)node=3D=
xml_payload(elt);}=0A=
var =
ret=3Delt.setAttribute(MSL._attribute_html_ie(attribute),value);if(node){=
var key=3DMSL._attribute_xml_ie(attribute);var =
ns=3DMSL._ns(key);if(ns){var =
attr=3Dnode.ownerDocument.createNode(ATTRIBUTE_NODE,ns[1],ns[0]);attr.val=
ue=3Dvalue;node.setAttributeNode(attr);}else{node.setAttribute(key,value)=
;}}=0A=
return ret;};MSL.removeAttribute=3Dfunction(elt,attribute){var =
node;if(active_attributes[attribute]){node=3Dshadow(elt);if(!node)node=3D=
xml_payload(elt);}=0A=
var ret=3Delt.removeAttribute(MSL._attribute_html_ie(attribute));if(node)=0A=
node.removeAttribute(MSL._attribute_xml_ie(attribute));return =
ret;};MSL.cloneNode=3Dfunction(elt,deepCopy){var =
node=3Dshadow(elt);if(!node)=0A=
node=3Dxml_payload(elt);if(node)=0A=
return _clone_from_html(node,elt,deepCopy);if(deepCopy)=0A=
return MSL._ie_clone_html(MSL._nodename(elt),elt.outerHTML);return =
elt.cloneNode(false);};var skip_re=3D/^__/;var =
collect_attributes=3DMSL.collectAttributes;MSL.collectAttributes=3Dfuncti=
on(elt){var attributes=3Dcollect_attributes(elt);var ret=3D[];for(var =
i=3D0,len=3Dattributes.length;i!=3Dlen;i++){var =
a=3Dattributes[i];if(skip_re.test(a.name))=0A=
continue;ret.push(a);}=0A=
return ret;};MSL.removeAttributesExcept=3Dfunction(elt,attrs){var =
all_attrs=3Dattrs.slice();all_attrs.push('__xml');return =
MSL._removeAttributesExcept(elt,all_attrs);};function =
_detect_msxml_version(shadow_doc){var =
msxml_version_stylesheet=3D['<xsl:stylesheet version=3D"1.0" =
xmlns:xsl=3D"http://www.w3.org/1999/XSL/Transform" =
xmlns:ms=3D"urn:schemas-microsoft-com:xslt" =
exclude-result-prefixes=3D"ms">','<xsl:output =
method=3D"text"/>','<xsl:template =
match=3D"/">','<xsl:choose>','<xsl:when =
test=3D"system-property(\'xsl:vendor\') =3D =
\'Microsoft\'">','<xsl:value-of =
select=3D"system-property(\'ms:version\')"/>','</xsl:when>','<xsl:otherwi=
se><xsl:text>0</xsl:text></xsl:otherwise>','</xsl:choose>','</xsl:templat=
e>','</xsl:stylesheet>'].join('');var =
xslt_doc=3Dshadow_doc.cloneNode(false);xslt_doc.loadXML(msxml_version_sty=
lesheet);return shadow_doc.transformNode(xslt_doc);}=0A=
function on_ready(shadow_doc){MSL._ie_xml_normalise(shadow_doc);var =
shadow_doc_version=3D_detect_msxml_version(shadow_doc);debug('[MSL] =
Shadow document appears to be using MSXML version '=0A=
+shadow_doc_version);var =
candidate_doc=3DMSL.XML._find_best(MSL.XML._ie_rental_dom_classes);if(new=
 =
RegExp(shadow_doc_version+'.0$').test(candidate_doc[2])){}else{debug('[MS=
L] Switching shadow document to '+candidate_doc[2]);var =
new_doc=3Dcandidate_doc[0]();MSL._ie_xml_normalise(new_doc);new_doc.loadX=
ML(shadow_doc.xml);shadow_doc=3Dnew_doc;}=0A=
try{MSL._shadow_doc=3Dtransform(shadow_doc);}catch(e){error('[MSL] While =
transforming shadow document: '=0A=
+MSL.errorString(e));}=0A=
define_importnode();var =
_dce=3DMSL._ie_dce;document.createElement=3Dfunction(tag){var =
elt=3D_dce(tag);elt.__xml=3DMSL._shadow_doc.createNode(ELEMENT_NODE,tag,M=
SL.ns['html']);return elt;};var =
_dcdf=3Ddocument.createDocumentFragment;document.createDocumentFragment=3D=
function(){var =
d=3D_dcdf();d.__xml=3DMSL._shadow_doc.createDocumentFragment();return =
d;};debug('[MSL] Shadow document loaded.');}=0A=
function transform(doc){var =
stylesheet=3Ddocument.getElementById('MSL.ShadowDocTransform');stylesheet=
=3Dstylesheet?stylesheet.XMLDocument:null;if(!stylesheet)=0A=
return doc;var =
template_type=3DMSL.XML._find_best(MSL.XML._ie_XSLT_classes);var =
template=3Dtemplate_type[0]();var =
xslt_type=3DMSL.XML._find_best(MSL.XML._ie_threaded_dom_classes);var =
xslt=3Dxslt_type[0]();xslt.loadXML(stylesheet.xml);template.stylesheet=3D=
xslt;MSL._skeleton_xslt_template=3Dtemplate;MSL._ie_xml_normalise(doc);va=
r target=3Ddoc.cloneNode(false);var =
processor=3Dtemplate.createProcessor();processor.input=3Ddoc;processor.ou=
tput=3Dtarget;processor.transform();return target;}=0A=
var =
re=3D/complete|loaded/;if(re.test(shadow_doc_elt.readyState)){on_ready(sh=
adow_doc_elt.XMLDocument);MSL._waiting_for_shadow_doc=3Dfalse;}else{shado=
w_doc_elt.onreadystatechange=3Dfunction(){if(re.test(this.readyState)){th=
is.onreadystatechange=3Dnull;on_ready(this.XMLDocument);MSL._waiting_for_=
shadow_doc=3Dfalse;}};}=0A=
function _body_appendchild(child){var node=3Dshadow(this);var =
html=3Das_html(child);var =
xml=3Dshadow(child)||xml_payload(child)||as_xml(child);var =
ret=3Dthis.__super__appendChild(html);if(node){if(xml)=0A=
node.appendChild(xml);remove_payload(ret);}=0A=
return ret;}=0A=
runOnDOMLoad(function(){var =
b=3DMSL.getBodyElt(document);if(b.appendChild!=3D=3D_body_appendchild){b.=
__super__appendChild=3Db.appendChild;b.appendChild=3D_body_appendchild;}}=
);}());(function(){var run=3Dfunction(klass,fun){if(typeof =
klass[fun]!=3D'function')=0A=
return;return =
runOnDOMLoad(klass[fun]);};MSL.runOnNewContent=3Dfunction(klass,dir){if(t=
ypeof dir=3D=3D'undefined')=0A=
dir=3D'push';if('init'in klass)=0A=
run(klass,'init');if('setup'in klass)=0A=
run(klass,'setup');var self=3Darguments.callee;if(!self.list)=0A=
self.list=3D[];if('setup'in klass)=0A=
self.list[dir]({klass:klass});if('setup_post'in =
klass){if(!self.list_post)=0A=
self.list_post=3D[];self.list_post[dir]({klass:klass});}=0A=
if(!self.xsl_params)=0A=
self.xsl_params=3D{};if('xsl_params'in =
klass){self.xsl_params[klass.XSLID]=3Dklass.xsl_params;}};}());MSL.runOnN=
ewContent.get_xsl_params=3Dfunction(id){var =
self=3DMSL.runOnNewContent;if(!(id in self.xsl_params))=0A=
return{};return =
self.xsl_params[id]();};MSL.runOnNewContent.run=3Dfunction(roots,transfor=
mations){if(!transformations)=0A=
transformations=3D{};var self=3DMSL.runOnNewContent;var =
list=3Dself.list||[];for(var i=3D0,len=3Dlist.length;i!=3Dlen;i++){var =
klass=3Dlist[i].klass;debug('[runOnNewContent] Running =
'+klass.name+'...');try{if(transformations[klass.XSLID]&&'setup_transform=
ed'in klass)=0A=
klass.setup_transformed(roots);else=0A=
klass.setup(roots);}catch(e){error('[runOnNewContent] Failed #'+i+': =
'+MSL.errorString(e)=0A=
+' (code is { '=0A=
+(transformations[klass.XSLID]?klass.setup_transformed:klass.setup)=0A=
+' })');}=0A=
debug('[runOnNewContent] '+klass.name+' =
done');}};MSL.runOnNewContent.run_post=3Dfunction(roots){var =
self=3DMSL.runOnNewContent;var list=3Dself.list_post||[];for(var =
i=3D0,len=3Dlist.length;i!=3Dlen;i++){var =
klass=3Dlist[i].klass;debug('[runOnNewContent/post] Running =
'+klass.name+'...');try{klass.setup_post(roots);}catch(e){error('[runOnNe=
wContent/post] Failed #'+i=0A=
+': '+MSL.errorString(e)=0A=
+' (code is { '+klass.setup_post+' })');}=0A=
debug('[runOnNewContent/post] '+klass.name+' =
done');}};MSL.base_uri=3Dfunction(){var =
head=3Ddocument.documentElement.getElementsByTagName('head');head=3Dhead[=
0];if(!head)=0A=
return'';var =
base=3Dhead.getElementsByTagName('base');base=3Dbase[0];if(!base)=0A=
return'';var href=3DMSL.getAttribute(base,'href');if(!href)=0A=
return'';return/\/$/.test(href)?href:(href+'/');};MSL._dom_busy_count=3D0=
;MSL.DOM_MAYBE_BUSY=3Dfunction(){MSL._dom_busy_count++;};MSL.IS_DOM_BUSY=3D=
function(){return =
MSL._dom_busy_count>0};MSL.DOM_MAYBE_BUSY_NO_LONGER=3Dfunction(){MSL._dom=
_busy_count--;if(MSL._dom_busy_count<0)=0A=
MSL._dom_busy_count=3D0;};MSL.resource_uri=3D'../templates/js_lib';debug(=
'compatMode: '+document.compatMode);=0A=
/************************************************************************=
*****=0A=
* Namespace-aware DOM manipulation routines                              =
    *=0A=
*************************************************************************=
*****=0A=
*     $Author: villek $ =0A=
*       $Date: 2011-08-01 14:48:26 $ =0A=
*   $Revision: 1.3 $ =0A=
*************************************************************************=
*****=0A=
* COPYRIGHT NOTICE                                                       =
    *=0A=
* Copyright 2008-2009 Matrix Science Limited  All Rights Reserved.       =
    *=0A=
*                                                                        =
    *=0A=
* This program may be used and modified within the licensee's =
organisation   *=0A=
* provided that this copyright notice remains intact. Distribution of =
this   *=0A=
* program or parts thereof outside the licensee's organisation without =
the   *=0A=
* prior written consent of Matrix Science Limited is expressly =
forbidden.    *=0A=
*************************************************************************=
*****/=0A=
MSL._attr_regex=3Dfunction(val){var qm=3DMSL.quotemeta(val);return new =
RegExp('(?:^|\\s)'+qm+'(?:\\s|$)');};MSL._filter_elements=3Dfunction(elts=
,attributes){if(!elts)=0A=
return[];var items=3DMSL.items(attributes,true);var regexes=3D{};var =
empty=3D{};for(var i=3D0;i!=3Ditems.length;i++){var =
p=3Ditems[i];if(typeof p[1]=3D=3D'undefined'||p[1]=3D=3D=3Dnull)=0A=
empty[p[0]]=3Dtrue;else=0A=
regexes[p[1]]=3DMSL._attr_regex(p[1]);}=0A=
var test=3Dfunction(elt){for(var i=3D0;i!=3Ditems.length;i++){var =
p=3Ditems[i];var =
val;val=3DMSL.getAttribute(elt,p[0]);if(empty[p[0]]){if(typeof =
val=3D=3D'undefined'||(!val&&val!=3D=3D0))=0A=
return false;}else{if(val!=3Dp[1]&&!regexes[p[1]].test(val))=0A=
return false;}}=0A=
return true;};var ret=3D[];for(var =
i=3D0;i!=3Delts.length;i++){if(test(elts[i]))=0A=
ret.push(elts[i]);}=0A=
return ret;};MSL.is_fragment=3Dfunction(node){if(!node)=0A=
return false;return =
node.nodeType=3D=3D=3D11;};MSL.do_fragment=3Dfunction(fun,fragment,args,r=
oot_pos,return_first){var ret=3D[];var =
children=3DMSL.childElements(fragment);var push=3Dret.push;for(var =
i=3D0,len=3Dchildren.length;i!=3Dlen;i++){var =
node=3Dchildren[i];if(node.nodeType!=3D=3D1)=0A=
continue;args[root_pos]=3Dnode;var arr=3Dfun.apply(null,args);if(!arr)=0A=
continue;if(return_first){if(MSL.isArray(arr)){if(arr.length>1)=0A=
return arr[0];return null;}=0A=
return arr;}=0A=
push.apply(ret,MSL.isArray(arr)?arr:[arr]);}=0A=
if(return_first){if(ret.length=3D=3D=3D0)=0A=
return null;return ret[0];}=0A=
return =
ret;};MSL.getElementsByAttributes=3Dfunction(tag,attributes,root,include_=
root){if(!tag)=0A=
tag=3D'*';if(MSL.is_fragment(root))=0A=
return =
MSL.do_fragment(arguments.callee,root,[tag,attributes,root,include_root],=
2);var search_root=3Droot;if(!search_root)=0A=
search_root=3Ddocument;if(search_root.nodeType!=3D=3D1&&search_root.nodeT=
ype!=3D=3D9&&search_root.nodeType!=3D=3D11)=0A=
return[];var elts_by_tag=3Dnull;if('class'in =
attributes){elts_by_tag=3DMSL._native_getElementsByClassName(tag,attribut=
es['class'],root,include_root);}=0A=
if(!elts_by_tag)=0A=
elts_by_tag=3Dsearch_root.getElementsByTagName(tag);var =
elts=3D[];for(var =
i=3D0,len=3Delts_by_tag.length;i!=3Dlen;i++){elts[i]=3Delts_by_tag[i];}=0A=
if(include_root&&root&&typeof =
root.tagName!=3D'undefined'){if(tag=3D=3D'*')=0A=
elts.push(root);else{var =
t=3DMSL._nodename(root);if(/:/.test(tag)&&tag=3D=3Dt.prefix+':'+t.tag)=0A=
elts.push(root);else if(t.nsuri=3D=3DMSL.ns['html']&&tag=3D=3Dt.tag)=0A=
elts.push(root);}}=0A=
return =
MSL._filter_elements(elts,attributes);};MSL._native_getElementsByClassNam=
e=3Dfunction(tag,cl,root,include_root){if(!root)=0A=
root=3Ddocument;if(root.nodeType!=3D=3D1&&root.nodeType!=3D=3D9&&root.nod=
eType!=3D=3D11)=0A=
return[];if(typeof root.getElementsByClassName=3D=3D'undefined')=0A=
return null;var re=3Dtag?new RegExp('\\b'+tag+'\\b','i'):new =
RegExp('.');var elts=3D[];if(include_root&&root&&typeof =
root.nodeName!=3D'undefined')=0A=
if(re.test(root.nodeName)&&MSL.hasClass(root,cl))=0A=
elts.push(root);var found=3Droot.getElementsByClassName(cl);for(var =
i=3D0,len=3Dfound.length;i!=3Dlen;i++){var =
e=3Dfound[i];if(re.test(e.nodeName))=0A=
elts.push(e);}=0A=
return =
elts;};MSL.getElementsByClass=3Dfunction(tag,cl,root,include_root){if(MSL=
.is_fragment(root))=0A=
return =
MSL.do_fragment(arguments.callee,root,[tag,cl,root,include_root],2);var =
elts=3DMSL._native_getElementsByClassName(tag,cl,root,include_root);if(el=
ts)=0A=
return elts;return =
MSL.getElementsByAttribute(tag,'class',cl,root,include_root);};MSL.getFir=
stElementByClass=3Dfunction(tag,cl,root,include_root){if(MSL.is_fragment(=
root))=0A=
return =
MSL.do_fragment(arguments.callee,root,[tag,cl,root,include_root],2,true);=
var =
elts=3DMSL.getElementsByClass(tag,cl,root,include_root);if(elts.length)=0A=
return elts[0];return =
null;};MSL.getElementsByAttribute=3Dfunction(tag,attribute,value,root,inc=
lude_root){if(MSL.is_fragment(root))=0A=
return =
MSL.do_fragment(arguments.callee,root,[tag,attribute,value,root,include_r=
oot],3);var h=3D{};h[attribute]=3Dvalue;return =
MSL.getElementsByAttributes(tag,h,root,include_root);};MSL.getFirstElemen=
tByAttributes=3Dfunction(tag,attributes,root,include_root){if(MSL.is_frag=
ment(root))=0A=
return =
MSL.do_fragment(arguments.callee,root,[tag,attributes,root,include_root],=
2,true);var =
elts=3DMSL.getElementsByAttributes(tag,attributes,root,include_root);if(e=
lts.length)=0A=
return elts[0];return =
null;};MSL.getFirstElementByAttribute=3Dfunction(tag,attribute,value,root=
,include_root){if(MSL.is_fragment(root))=0A=
return =
MSL.do_fragment(arguments.callee,root,[tag,attribute,root,include_root],2=
,true);var =
elts=3DMSL.getElementsByAttribute(tag,attribute,value,root,include_root);=
if(elts.length)=0A=
return elts[0];return =
null;};MSL.getElementsByTagName=3Dfunction(elt,tag){var elts;if(typeof =
elt.getElementsByTagNameNS!=3D'undefined'){var ns=3DMSL._ns(tag);if(ns)=0A=
elts=3Delt.getElementsByTagNameNS(ns[0],ns[1]);}=0A=
if(typeof elts=3D=3D'undefined')=0A=
elts=3Delt.getElementsByTagName(tag);var ret=3D[];for(var =
i=3D0,len=3Delts.length;i!=3Dlen;i++)=0A=
ret.push(elts[i]);return =
ret;};MSL.getFirstElementByTagName=3Dfunction(elt,tag){var =
elts=3DMSL.getElementsByTagName(elt,tag);if(elts.length)=0A=
return elts[0];return null;};(function(){function =
_get_elements_by_def(def,only_first,root){if(def.length=3D=3D=3D0)=0A=
return only_first?null:[];var tag=3Ddef[0];var =
attributes=3Ddef[1];if(!attributes){if(only_first)=0A=
return MSL.getFirstElementByTagName(root,tag);return =
MSL.getElementsByTagName(root,tag);}=0A=
if(only_first)=0A=
return MSL.getFirstElementByAttributes(tag,attributes,root,true);return =
MSL.getElementsByAttributes(tag,attributes,root,true);}=0A=
function _get_elements(args,only_first){var ancestor_defs=3Dargs;var =
root=3Dancestor_defs.pop();var =
roots=3DMSL.isArray(root)?root:[root];for(var =
i=3D0,len=3Dancestor_defs.length;i!=3Dlen;i++){var =
defs=3DMSL.isArray(ancestor_defs[i][0])?ancestor_defs[i]:[ancestor_defs[i=
]];var new_roots=3D[];for(var =
k=3D0,klen=3Ddefs.length;k!=3Dklen;k++){var =
def=3Ddefs[k];if(only_first&&i=3D=3D=3Dlen-1)=0A=
return _get_elements_by_def(def,only_first,roots[0]);for(var =
j=3D0,jlen=3Droots.length;j!=3Djlen;j++){var =
r=3D_get_elements_by_def(def,false,roots[j]);new_roots.push.apply(new_roo=
ts,r);}}=0A=
roots=3Dnew_roots;if(roots.length=3D=3D=3D0)=0A=
return only_first?null:[];}=0A=
return roots;}=0A=
MSL.getElementsByAncestors=3Dfunction(){var args=3D[];for(var =
i=3D0,len=3Darguments.length;i!=3Dlen;i++)=0A=
args.push(arguments[i]);return =
_get_elements(args,false);};MSL.getFirstElementByAncestors=3Dfunction(){v=
ar args=3D[];for(var i=3D0,len=3Darguments.length;i!=3Dlen;i++)=0A=
args.push(arguments[i]);return =
_get_elements(args,true);};}());MSL.getAttribute=3Dfunction(elt,attribute=
){if(typeof elt.getAttribute=3D=3D'undefined')=0A=
return undefined;var key=3DMSL._attribute_html(attribute);if(typeof =
elt.getAttributeNS!=3D'undefined'){var ns=3DMSL._ns(key);if(ns)=0A=
return elt.getAttributeNS(ns[0],ns[1]);return elt.getAttribute(key);}=0A=
if(!elt.attributes)=0A=
return elt.getAttribute(key);if(elt.ownerDocument!=3D=3Ddocument)=0A=
return =
elt.getAttribute(MSL._attribute_xml(attribute));if(attribute.indexOf(':')=
!=3D-1&&elt.attributes[attribute]=3D=3Dundefined)=0A=
return undefined;return =
elt.getAttribute(key);};MSL._setAttribute=3DMSL.setAttribute;MSL.setAttri=
bute=3Dfunction(elt,attribute,value){if(typeof attribute!=3D'string')=0A=
throw new Error('setAttribute: attribute is not =
string');if(attribute=3D=3D'style'){if(typeof =
elt.style=3D=3D'object'){elt.style.cssText=3Dvalue;return;}}=0A=
var key=3DMSL._attribute_html(attribute);if(typeof =
elt.setAttributeNS!=3D'undefined'){var ns=3DMSL._ns(key);if(ns)=0A=
return elt.setAttributeNS(ns[0],ns[1],value);return =
elt.setAttribute(key,value);}=0A=
if(typeof elt.ownerDocument!=3D'undefined'&&typeof =
elt.ownerDocument.createNode!=3D'undefined'){var =
ns=3DMSL._ns(MSL._attribute_xml(attribute));if(ns){var =
attr=3Delt.ownerDocument.createNode(2,ns[1],ns[0]);attr.value=3Dvalue;ret=
urn elt.setAttributeNode(attr);}}=0A=
if(typeof MSL._setAttribute!=3D'undefined')=0A=
return MSL._setAttribute(elt,attribute,value);return =
elt.setAttribute(key,value);};MSL._removeAttribute=3DMSL.removeAttribute;=
MSL.removeAttribute=3Dfunction(elt,attribute){if(typeof =
attribute!=3D'string')=0A=
throw new Error('removeAttribute: attribute is not string');var =
key=3DMSL._attribute_html(attribute);if(typeof =
elt.removeAttributeNS!=3D'undefined'){var ns=3DMSL._ns(key);if(ns)=0A=
return elt.removeAttributeNS(ns[0],ns[1]);return =
elt.removeAttribute(key);}=0A=
if(MSL._removeAttribute)=0A=
return MSL._removeAttribute(elt,attribute);return =
elt.removeAttribute(key);};MSL.hasAttribute=3Dfunction(elt,attribute){if(=
typeof elt.hasAttribute=3D=3D'undefined'){var =
value=3DMSL.getAttribute(elt,attribute);return typeof =
value!=3D'undefined'&&value!=3D=3Dnull;}=0A=
var key=3DMSL._attribute_html(attribute);if(typeof =
elt.hasAttributeNS!=3D'undefined'){var ns=3DMSL._ns(key);if(ns)=0A=
return elt.hasAttributeNS(ns[0],ns[1]);return elt.hasAttribute(key);}=0A=
if(elt.ownerDocument!=3D=3Ddocument)=0A=
return =
elt.hasAttribute(MSL._attribute_xml(attribute));if(attribute=3D=3D'value'=
){if(elt.hasAttribute('valueforie8'))=0A=
return true;}=0A=
return =
elt.hasAttribute(key);};(function(){MSL.replaceChildNodes=3Dfunction(elt,=
new_children,deepCopy){MSL.DOM_MAYBE_BUSY();if(!deepCopy){var =
c=3D[];for(var i=3D0,len=3Dnew_children.length;i!=3Dlen;i++)=0A=
c.push(new_children[i]);new_children=3Dc;}=0A=
var children=3Delt.childNodes;var num_children=3Dchildren.length;var =
num_new_children=3Dnew_children.length;var =
last=3DMath.min(num_children,num_new_children);for(var =
i=3D0;i!=3Dlast;i++)=0A=
MSL.replaceChild(elt,deepCopy?MSL.cloneNode(new_children[i],true):new_chi=
ldren[i],children[i]);if(num_children<=3Dlast){if(last<num_new_children){=
for(var i=3Dlast,len=3Dnum_new_children;i!=3Dlen;i++)=0A=
MSL.appendChild(elt,deepCopy?MSL.cloneNode(new_children[i],true):new_chil=
dren[i]);}}else{var excess=3Dnum_children-last;while(excess--)=0A=
MSL.removeChild(elt,children[last]);}=0A=
MSL.DOM_MAYBE_BUSY_NO_LONGER();};MSL.replaceChildNodesXHTML=3Dfunction(el=
t,new_children,deepCopy){MSL.DOM_MAYBE_BUSY();if(!deepCopy){var =
c=3D[];c.transformations=3Dnew_children.transformations;for(var =
i=3D0,len=3Dnew_children.length;i!=3Dlen;i++)=0A=
c.push(new_children[i]);new_children=3Dc;}=0A=
var children=3Delt.childNodes;var num_children=3Dchildren.length;var =
num_new_children=3Dnew_children.length;var =
last=3DMath.min(num_children,num_new_children);for(var =
i=3D0;i!=3Dlast;i++)=0A=
MSL._replaceChildElement(elt,new_children[i],children[i],deepCopy,new_chi=
ldren.transformations);if(num_children<=3Dlast){if(last<num_new_children)=
{var arr=3D[];arr.transformations=3Dnew_children.transformations;for(var =
i=3Dlast,len=3Dnum_new_children;i!=3Dlen;i++)=0A=
arr.push(new_children[i]);MSL.insertAdjacentXHTML(elt,arr,null,deepCopy);=
}}else{var excess=3Dnum_children-last;while(excess--)=0A=
MSL.removeChild(elt,children[last]);}=0A=
MSL.DOM_MAYBE_BUSY_NO_LONGER();};}());MSL.getBodyElt=3Dfunction(doc){if(t=
ypeof doc.body!=3D'undefined')=0A=
return doc.body;if(typeof doc.getElementsByTagName!=3D'undefined')=0A=
return =
doc.getElementsByTagName('body')[0];};MSL.getHeadElt=3Dfunction(doc){if(t=
ypeof doc.head!=3D'undefined')=0A=
return doc.head;if(typeof doc.getElementsByTagName!=3D'undefined')=0A=
return =
doc.getElementsByTagName('head')[0];};MSL.removeNode=3Dfunction(elt){if(e=
lt.parentNode)=0A=
MSL.removeChild(elt.parentNode,elt);};MSL.preload=3Dfunction(src){MSL.dce=
('img').src=3Dsrc;};(function(){function =
child_item_html(node,tag,tag_ix){var =
tagname=3Dtag.tag;if(tag.prefix&&tag.prefix!=3D'html'){tagname=3D[tag.pre=
fix,':',tagname].join('');}=0A=
var children=3Dnode.children.tags(tagname);if(!children)=0A=
return null;return children[tag_ix];}=0A=
function child_item_xml(node,tag,tag_ix){var indices=3D[];var =
children=3Dnode.children;var basename=3Dtag.tag;var =
nsuri=3Dtag.nsuri;for(var i=3D0,len=3Dchildren.length;i!=3Dlen;i++){var =
c=3Dchildren[i];if(c.baseName=3D=3Dbasename&&c.namespaceURI=3D=3Dnsuri){i=
f(skipped=3D=3Dtag_ix)=0A=
return c;++skipped;}}=0A=
return null;}=0A=
function _error_message(path,k,root){return'Node at or along path =
'+MSL.node_xpath(path)=0A=
+' does not exist'=0A=
+' (got as far as step '+k=0A=
+': '+MSL.node_xpath(path.slice(0,k))+')'=0A=
+'; root type is '+root.nodeType=0A=
+' and root is '+root.nodeName;}=0A=
MSL.find_nodes=3Dfunction(paths,root){var =
doc,node_base,skip_first;if(root.nodeType=3D=3D=3D9){doc=3Droot;node_base=
=3Droot.documentElement;skip_first=3Dtrue;}else{doc=3Droot.ownerDocument;=
node_base=3Droot;skip_first=3Dfalse;}=0A=
var child_item=3Ddoc=3D=3D=3Ddocument?child_item_html:child_item_xml;var =
ret=3D[];for(var j=3D0,jlen=3Dpaths.length;j!=3Djlen;j++){var =
path=3Dpaths[j];if(path.length=3D=3D0)=0A=
continue;var k=3D0;var node=3Dnode_base;if(skip_first)=0A=
if(path[0]['tag'].nsuri=3D=3DMSL.ns['html']&&path[0]['tag'].tag=3D=3D'htm=
l')=0A=
k=3D1;var len=3Dpath.length;while(k!=3Dlen){if(!node)=0A=
throw new Error(_error_message(path,k,root));var p=3Dpath[k++];var =
childnode=3Dchild_item(node,p.tag,p.tag_ix);if(!childnode)=0A=
if(p.tag.nsuri=3D=3DMSL.ns['html']&&p.tag.tag=3D=3D'object'&&k!=3Dlen){p=3D=
path[k++];childnode=3Dchild_item(node,p.tag,p.tag_ix);}=0A=
node=3Dchildnode;}=0A=
if(!node)=0A=
throw new Error(_error_message(path,k,root));ret.push(node);}=0A=
return ret;};}());MSL.swapDOM=3Dfunction(old,_new){if(old.parentNode)=0A=
MSL.replaceChild(old.parentNode,_new,old);};MSL.removeClass=3Dfunction(el=
t,cl){var elt_class=3DMSL.getAttribute(elt,'class');if(!elt_class)=0A=
return;var re=3DMSL._attr_regex(cl);if(!re.test(elt_class))=0A=
return;re.global=3Dtrue;var new_class=3Delt_class.replace(re,' =
').replace(/ +/g,' ').replace(/^ /,'').replace(/ =
$/,'');if(new_class=3D=3D''||/^\s*$/.test(new_class))=0A=
MSL.removeAttribute(elt,'class');else=0A=
MSL.setAttribute(elt,'class',new_class);};MSL.addClass=3Dfunction(elt,cl)=
{var =
elt_class=3DMSL.getAttribute(elt,'class');if(!elt_class||elt_class=3D=3D'=
'){MSL.setAttribute(elt,'class',cl);return;}=0A=
if(MSL._attr_regex(cl).test(elt_class))=0A=
return;elt_class=3Delt_class.replace(/ =
+$/,'');MSL.setAttribute(elt,'class',elt_class+' =
'+cl);};MSL.hasClass=3Dfunction(elt,cl){if(!MSL.hasAttribute(elt,'class')=
)=0A=
return false;var elt_class=3DMSL.getAttribute(elt,'class');if(!elt_class)=0A=
return false;return =
MSL._attr_regex(cl).test(elt_class);};MSL.zoomlevel=3Dfunction(){return =
1};MSL.fontrelsize=3Dfunction(){return 1};(function(){var =
default_display=3D{'abbr':'inline','acronym':'inline','a':'inline','bdo':=
'inline','big':'inline','b':'inline','br':'inline','button':'inline','cit=
e':'inline','code':'inline','dfn':'inline','em':'inline','i':'inline','im=
g':'inline','input':'inline','kbd':'inline','label':'inline','map':'inlin=
e','object':'inline','q':'inline','samp':'inline','select':'inline','smal=
l':'inline','span':'inline','strong':'inline','sub':'inline','sup':'inlin=
e','textarea':'inline','tt':'inline','var':'inline','caption':'table-capt=
ion','colgroup':'table-column-group','col':'table-column','li':'list-item=
','table':'table','tbody':'table-row-group','td':'table-cell','tfoot':'ta=
ble-footer-group','thead':'table-header-group','th':'table-cell','tr':'ta=
ble-row'};if(document.recalc&&!document.createElementNS){default_display[=
'caption']=3D'';default_display['col']=3D'';default_display['colgroup']=3D=
'';default_display['table']=3D'';default_display['tbody']=3D'';default_di=
splay['td']=3D'';default_display['tfoot']=3D'';default_display['th']=3D''=
;default_display['thead']=3D'';default_display['tr']=3D'';}=0A=
function _as_visible_do(elt,fun){if(!MSL.isVisible(elt)){var =
curr_style=3DMSL.getCurrentStyle(elt);var =
oVisibility=3Dcurr_style.visibility;var =
oPosition=3Dcurr_style.position;var =
oDisplay=3Dcurr_style.display;elt.style.visibility=3D'hidden';elt.style.p=
osition=3D'absolute';var =
tag=3Delt.tagName.toLowerCase();elt.style.display=3D(tag in =
default_display)?default_display[tag]:'block';fun(elt);elt.style.display=3D=
oDisplay;elt.style.position=3DoPosition;elt.style.visibility=3DoVisibilit=
y;}else{fun(elt);}}=0A=
function _with_ancestors_visible_do(elt,fun){var =
ancestral_chain=3D[];var =
p=3Delt.parentNode;while(p){if(p=3D=3D=3Delt.ownerDocument.documentElemen=
t)=0A=
break;if(p.nodeType!=3D=3D1)=0A=
break;ancestral_chain.push(p);p=3Dp.parentNode;}=0A=
var ancestral_chain_styles=3D[];for(var =
i=3D0,ilen=3Dancestral_chain.length;i!=3Dilen;i++){var =
p=3Dancestral_chain[i];if(MSL.isVisible(p))=0A=
continue;ancestral_chain_styles[i]=3D{visibility:p.style.visibility,posit=
ion:p.style.position,display:p.style.display};p.style.visibility=3D'hidde=
n';p.style.position=3D'absolute';var =
tag=3Dp.tagName.toLowerCase();p.style.display=3D(tag in =
default_display)?default_display[tag]:'block';}=0A=
fun(elt);for(var =
i=3D0,ilen=3Dancestral_chain.length;i!=3Dilen;i++){if(!ancestral_chain_st=
yles[i])=0A=
continue;var p=3Dancestral_chain[i];var =
style=3Dancestral_chain_styles[i];p.style.visibility=3Dstyle.visibility;p=
.style.position=3Dstyle.position;p.style.display=3Dstyle.display;}}=0A=
MSL.getElementPosition=3Dfunction(elt){var ret=3D{x:0,y:0};if(!elt)=0A=
return =
ret;_with_ancestors_visible_do(elt,function(elt){if(elt.getBoundingClient=
Rect){var b=3Delt.getBoundingClientRect();var =
de=3Delt.ownerDocument.documentElement;var =
body=3Delt.ownerDocument.body;ret.x=3Db.left=0A=
+(de.scrollLeft||body.scrollLeft)=0A=
-(de.clientLeft||0);ret.y=3Db.top=0A=
+(de.scrollTop||body.scrollTop)=0A=
-(de.clientTop||0);}else if(elt.offsetParent){var =
p=3Delt.offsetParent;ret.x=3Delt.offsetLeft;ret.y=3Delt.offsetTop;if(elt!=
=3Dp)=0A=
do{if(typeof(p.offsetLeft)!=3D'undefined')=0A=
ret.x+=3Dp.offsetLeft;if(typeof(p.offsetTop)!=3D'undefined')=0A=
ret.y+=3Dp.offsetTop;var =
s=3DMSL.getCurrentStyle(p);ret.x+=3DparseInt(s.borderLeftWidth)||0;ret.y+=
=3DparseInt(s.borderTopWidth)||0;}while(p=3Dp.offsetParent);}});return =
ret;};MSL.getElementDimensions=3Dfunction(elt){var =
ret=3D{w:0,h:0};if(!elt)=0A=
return =
ret;_as_visible_do(elt,function(elt){ret.w=3Delt.offsetWidth||0;ret.h=3De=
lt.offsetHeight||0;});return =
ret;};MSL.getElementDimensionsForSure=3Dfunction(elt,fun){var =
callback=3DMSL.createCallback(function(fun,elt){var =
dim=3DMSL.getElementDimensions(elt);if(dim.w=3D=3D=3D0&&dim.h=3D=3D=3D0)=0A=
return true;fun(dim);},[fun,elt]);(function(){if(callback())=0A=
window.setTimeout(arguments.callee,100);}());};function =
_setup_zoom_detection(){var DPI_ELT1=3DMSL.$('MSL-DPI1');var =
DPI_ELT2=3DMSL.$('MSL-DPI2');if(DPI_ELT1&&DPI_ELT2){DPI_ELT2.style.left=3D=
DPI_ELT1.offsetLeft+'px';}=0A=
var DPI_SPAN=3DMSL.dce('span');var =
fontsize=3D0;DPI_SPAN.innerHTML=3D'&nbsp;';DPI_SPAN.style.position=3D'abs=
olute';DPI_SPAN.style.left=3D'-9999px';MSL.insertBefore(MSL.getBodyElt(do=
cument),DPI_SPAN,MSL.getBodyElt(document).firstChild);fontsize=3DDPI_SPAN=
.offsetHeight;MSL.fontrelsize=3Dfunction(){var =
fs=3DDPI_SPAN.offsetHeight;return(fs&&fontsize?fs/fontsize:1);};if(!DPI_E=
LT1||!DPI_ELT2)=0A=
return;if(typeof =
screen.deviceXDPI=3D=3D'undefined'){MSL.zoomlevel=3Dfunction(){return =
DPI_ELT2.offsetLeft/DPI_ELT1.offsetLeft;};}else{MSL.zoomlevel=3Dfunction(=
){var b=3Ddocument.body;var rect=3Db.getBoundingClientRect();var =
offset=3D(rect.right-rect.left)/b.clientWidth;return =
offset*screen.deviceXDPI/screen.logicalXDPI;};}}=0A=
runOnDOMLoad(_setup_zoom_detection);})();MSL.setElementPosition=3Dfunctio=
n(elt,pos,unit){elt.style.left=3Dpos.x+(unit||'px');elt.style.top=3Dpos.y=
+(unit||'px');};MSL.setElementDimensions=3Dfunction(elt,dim,unit){elt.sty=
le.width=3Ddim.w+(unit||'px');elt.style.height=3Ddim.h+(unit||'px');};MSL=
.setStyle=3Dfunction(elt,attr){for(var k in attr)=0A=
elt.style[k]=3Dattr[k];};MSL.getCurrentStyle=3Dfunction(orig_elt){var =
doc=3Ddocument;var =
elt=3Dorig_elt;if(orig_elt.ownerDocument!=3D=3Ddoc){if(MSL.node_paths)=0A=
elt=3D(MSL.find_nodes(MSL.node_paths([orig_elt]),doc))[0];}=0A=
if(!elt)=0A=
elt=3Dorig_elt;if(typeof elt.currentStyle!=3D'undefined')=0A=
return elt.currentStyle;if(typeof doc.defaultView!=3D'undefined'&&typeof =
doc.defaultView.getComputedStyle!=3D'undefined')=0A=
return doc.defaultView.getComputedStyle(elt,null);return =
elt.style;};MSL.isVisible=3Dfunction(elt){var =
style=3DMSL.getCurrentStyle(elt);return =
style.display!=3D'none';};(function(){function create_elts(){var =
blocking_elt_base=3DMSL.dce('iframe',{'class':'inactive-blocker','id':'MS=
L-Blocker-0'});MSL.appendChild(MSL.getBodyElt(document),blocking_elt_base=
);var =
blocking_elt=3DMSL.dce('div',{'class':'inactive-blocker','id':'MSL-Blocke=
r-1'});MSL.appendChild(MSL.getBodyElt(document),blocking_elt);var =
blocking_message=3DMSL.dce('div',{'class':'inactive-blocker','id':'MSL-Bl=
ocker-2'});MSL.appendChild(MSL.getBodyElt(document),blocking_message);}=0A=
function blocking_elt_base(){return MSL.$('MSL-Blocker-0');}=0A=
function blocking_elt(){return MSL.$('MSL-Blocker-1');}=0A=
function blocking_message(){return MSL.$('MSL-Blocker-2');}=0A=
function populate_with(elts){var =
bm=3Dblocking_message();while(bm.firstChild)=0A=
MSL.removeChild(bm,bm.firstChild);MSL.insertAdjacent(bm,elts,null);}=0A=
var yield=3DMSL.yield;var blocked=3D0;function =
block(content){populate_with(content);if(blocked){blocked++;return;}=0A=
var =
be_base=3Dblocking_elt_base();MSL.addClass(be_base,'loading-blocker');MSL=
.removeClass(be_base,'inactive-blocker');var =
be=3Dblocking_elt();MSL.addClass(be,'loading-blocker');MSL.removeClass(be=
,'inactive-blocker');var =
bm=3Dblocking_message();MSL.addClass(bm,'blocking-message');MSL.removeCla=
ss(bm,'inactive-blocker');blocked++;}=0A=
function unblock(){if(blocked)=0A=
blocked--;if(blocked)=0A=
return;var =
be_base=3Dblocking_elt_base();MSL.addClass(be_base,'inactive-blocker');MS=
L.removeClass(be_base,'loading-blocker');var =
be=3Dblocking_elt();MSL.addClass(be,'inactive-blocker');MSL.removeClass(b=
e,'loading-blocker');var =
bm=3Dblocking_message();MSL.addClass(bm,'inactive-blocker');MSL.removeCla=
ss(bm,'blocking-message');populate_with([]);}=0A=
function default_content(){var =
msg=3DMSL.dce('p');MSL.appendChild(msg,MSL.dct('Please wait while the =
page is being loaded...'));return[msg];}=0A=
MSL.blockPage=3Dfunction(content){if(content)=0A=
content=3DMSL.isArray(content)?content:[content];block(content||default_c=
ontent());};MSL.unblockPage=3Dunblock;runOnDOMLoad(create_elts);}());(fun=
ction(){var queue=3D[];function _do(root){var =
b=3DMSL.getBodyElt(document);while(root.firstChild)=0A=
MSL.appendChild(b,root.firstChild);}=0A=
function _do_queue(){for(var i=3D0;i!=3Dqueue.length;i++)=0A=
_do(queue[i]);}=0A=
function enqueue(root){if(queue.ready)=0A=
return _do(root);queue.push(root);}=0A=
function append_children(root){enqueue(root);}=0A=
function w3c_write(html){var p=3Dnew DOMParser();var =
xml=3Dp.parseFromString('<div xmlns=3D"http://www.w3.org/1999/xhtml" =
xmlns:html=3D"http://www.w3.org/1999/xhtml">'=0A=
+html=0A=
+'</div>','application/xml');append_children(document.importNode(xml.docu=
mentElement,true));}=0A=
function ie_write(html){var =
xml=3Ddocument.createElement('div');xml.innerHTML=3Dhtml;append_children(=
xml);}=0A=
function choose_replacement(){if(typeof window.DOMParser!=3D'undefined')=0A=
return w3c_write;if(typeof document.XMLDocument!=3D'undefined')=0A=
return ie_write;return null;}=0A=
var replacement=3Dchoose_replacement();if(replacement=3D=3Dnull){return;}=0A=
document.write=3Dreplacement;runOnDOMLoad(function(){queue.ready=3Dtrue;_=
do_queue();});}());(function(){var =
elt_type=3D{3:false,9:true,11:true};var =
tag_type=3D{area:false,base:false,basefont:false,bgsound:false,br:false,c=
ol:false,embed:false,frame:false,hr:false,img:false,input:false,isindex:f=
alse,link:false,meta:false,param:false,spacer:false,wbr:false};MSL.can_ha=
ve_children=3Dfunction(node){if(!node)=0A=
return true;if(node.nodeType in elt_type)=0A=
return elt_type[node.nodeType]=0A=
if(!node.tagName)=0A=
return true;var t=3Dnode.tagName.toLowerCase();if(t in tag_type)=0A=
return tag_type[t];return true;};var =
inline_element=3D{a:true,abbr:true,acronym:true,b:true,bdo:true,big:true,=
br:true,cite:true,code:true,dfn:true,em:true,i:true,img:true,input:true,k=
bd:true,label:true,option:true,optgroup:true,q:true,samp:true,select:true=
,small:true,span:true,strong:true,sub:true,sup:true,textarea:true,tt:true=
,'var':true,applet:true,button:true,del:true,iframe:true,ins:true,map:tru=
e,'object':true,script:true};var =
block_element=3D{address:true,blockquote:true,center:true,dir:true,div:tr=
ue,dd:true,dl:true,dt:true,frameset:true,fieldset:true,form:true,h1:true,=
h2:true,h3:true,h4:true,h5:true,h6:true,hr:true,isindex:true,li:true,menu=
:true,noframes:true,ol:true,p:true,pre:true,table:true,tbody:true,td:true=
,tfoot:true,th:true,thead:true,tr:true,ul:true,applet:true,button:true,de=
l:true,iframe:true,ins:true,map:true,'object':true,script:true};var =
form_field=3D{button:true,input:true,label:true,select:true,option:true,o=
ptgroup:true,textarea:true};var is_form=3D{form:true};var =
tabular_field=3D{tbody:true,td:true,tfoot:true,thead:true,th:true,tr:true=
};var is_table=3D{table:true};var =
list_element=3D{li:true,dd:true,dt:true};var =
is_list=3D{ul:true,ol:true,dl:true};MSL.element_can_contain=3Dfunction(el=
t,tag){if(!elt||!tag)=0A=
return true;if(elt.nodeType in elt_type)=0A=
return elt_type[elt.nodeType]=0A=
if(!MSL.can_have_children(elt))=0A=
return false;var nn=3Delt.nodeName.toLowerCase();if(inline_element[nn])=0A=
return inline_element[tag];if(form_field[nn]&&is_form[tag])=0A=
return false;if(tabular_field[nn]&&is_table[tag])=0A=
return false;if(list_element[nn]&&is_list[tag])=0A=
return false;if(block_element[nn])=0A=
return true;return true;};}());(function(){var =
_type=3D(function(){if(typeof document.evaluate!=3D'undefined')=0A=
return'xpath_w3c';if(typeof MSL._waiting_for_shadow_doc!=3D'undefined')=0A=
return'xpath_ie';if(typeof document.querySelector!=3D'undefined')=0A=
return'qs';return null;}());if(!_type){info('[DOM] No known fast =
selectors available');return;}=0A=
var build=3Dfunction(tag,attribute,value){var h=3D{};if(typeof =
attribute!=3D'undefined')=0A=
h[attribute]=3Dvalue;return build_multi(tag,h);};var =
build_multi=3Dnull;if(_type=3D=3D'qs'){var tag_replacement=3D'\\:';var =
attr_replacement=3D'\\:';build_multi=3Dfunction(tag,attributes){var =
attrs=3D[];var keys=3DMSL.keys(attributes);for(var =
i=3D0,len=3Dkeys.length;i!=3Dlen;i++){var k=3Dkeys[i];var =
a=3Dattributes[k];var =
key=3Dk.replace(/:/,attr_replacement);if(a=3D=3Dnull||a=3D=3Dundefined){a=
ttrs.push('['+key+']');continue;}=0A=
attrs.push(['[',key,'~=3D','"',a,'"',']'].join(''));}=0A=
if(!tag)=0A=
tag=3D'*';tag=3Dtag.replace(/:/,tag_replacement);var =
query=3D[tag];if(attrs.length>0)=0A=
query.push(attrs.join(''));return query.join('');};}=0A=
if(_type=3D=3D'xpath_ie'||_type=3D=3D'xpath_w3c'){var =
_nstag=3Dfunction(tag){if(!tag)=0A=
return['*'];if(tag&&/:/.test(tag))=0A=
return[tag];return['*[namespace-uri()=3D"http://www.w3.org/1999/xhtml" =
and =
name()=3D"'+tag+'"]',tag];};build_multi=3Dfunction(tag,attributes,no_conc=
at){var attrs=3D[];var keys=3DMSL.keys(attributes);for(var =
i=3D0,len=3Dkeys.length;i!=3Dlen;i++){var k=3Dkeys[i];var =
a=3Dattributes[k];if(a=3D=3D=3Dnull||typeof =
a=3D=3D'undefined'){attrs.push('@'+k);continue;}=0A=
var v=3D['contains(concat(" ", normalize-space(@',k,'), " "), ','" ',a,' =
")',];attrs.push(v.join(''));}=0A=
var attr_str=3D[];if(attrs.length>0)=0A=
attr_str=3D['[',attrs.join(' and '),']'];var ns_tag=3D_nstag(tag);var =
xpath=3D[];for(var i=3D0,len=3Dns_tag.length;i!=3Dlen;i++){if(no_concat)=0A=
xpath.push([ns_tag[i]].concat(attr_str).join(''));else=0A=
xpath.push(['.//'+ns_tag[i]].concat(attr_str).join(''));}=0A=
if(no_concat)=0A=
return xpath;return xpath.join('|');};}=0A=
var =
selectSingleNode,selectNode,findNode,canUseSelectors,canUseSelectorsForTa=
g;var is_problematic_tag=3Dfunction(){return false};var =
_cached_expr=3D{find:noop,cache:{}};var =
problematic_tag=3D{'object':true,'embed':true};function =
_root_element(elt){var p=3Delt;while(p.parentNode)=0A=
p=3Dp.parentNode;return =
p;};if(_type=3D=3D'xpath_ie'){is_problematic_tag=3Dfunction(tag){return =
problematic_tag[tag]};canUseSelectors=3Dfunction(node){if(!node||node=3D=3D=
=3Ddocument){return true;}=0A=
if(node.nodeType!=3D=3D1)=0A=
return false;if(problematic_tag[node.nodeName.toLowerCase()])=0A=
return false;if(typeof node.__xml!=3D'undefined')=0A=
return true;var p=3Dnode.parentNode;var =
root=3Dnode.ownerDocument;while(p&&p!=3D=3Droot){if(typeof =
p.__xml!=3D'undefined')=0A=
return true;p=3Dp.parentNode;}=0A=
return p=3D=3D=3Droot;};canUseSelectorsForTag=3Dfunction(){return =
true};findNode=3Dfunction(node){var =
doc=3DMSL._shadow_doc;if(!node||node=3D=3D=3Ddocument)=0A=
return{xml:doc,html:node||document};if(node.ownerDocument=3D=3D=3Ddoc){va=
r =
html=3Dnull;try{html=3D(MSL.find_nodes(MSL.node_paths([node],doc),documen=
t))[0];}catch(e){debug('findNode: cannot find HTML node: =
'+MSL.errorString(e));return null;}=0A=
return{xml:node,html:html};}=0A=
if(typeof node.__xml!=3D'undefined')=0A=
return{xml:node.__xml,html:node};var root_html=3D_root_element(node);var =
root_xml=3Droot_html.nodeType=3D=3D=3D11?root_html.__xml:doc;var =
p=3Dnode;while(p&&p!=3D=3Droot_html){if(typeof =
p.__xml!=3D'undefined'){root_xml=3Dp.__xml;root_html=3Dp;break;}=0A=
p=3Dp.parentNode;}=0A=
var xpath=3DMSL.node_xpath((MSL.node_paths([node],root_html))[0]);var =
elt=3Dnull;try{elt=3Droot_xml.selectSingleNode(xpath);}catch(e){debug('<'=
+node.tagName+'>: '+xpath+': '+MSL.errorString(e));}=0A=
if(!elt){debug('findNode: '+xpath+' refers to nonexistent node in shadow =
document');return null;}=0A=
return{xml:elt,html:node};};_cached_expr.find=3Dfunction(xpath,root){var =
doc=3Droot.ownerDocument;var expr_cache=3D_cached_expr.cache;if(xpath in =
expr_cache){var e=3Dexpr_cache[xpath];for(var =
i=3D0,len=3De.length;i!=3Dlen;i++){var =
entry=3De[i];if(entry.doc=3D=3D=3Ddoc){var =
expr=3Dentry.expr;expr.context=3Droot;return =
expr;}}}else{expr_cache[xpath]=3D[];}=0A=
var expr=3Droot.selectNodes(xpath);if(typeof =
expr.context!=3D'undefined'){expr_cache[xpath].push({doc:doc,expr:expr});=
}=0A=
return expr;};selectNodes=3Dfunction(xpath,roots,include_root){var =
ret=3D[];if(!roots){debug('selectNodes: root is null; returning [] for =
'+xpath);return ret;}=0A=
var start=3Dnew Date().getTime();var =
results;try{results=3D_cached_expr.find(xpath,roots.xml);}catch(e){debug(=
xpath+': failed selectNodes: '+MSL.errorString(e));return ret;}=0A=
var ret_xml=3D[];for(var i=3D0,len=3Dresults.length;i!=3Dlen;i++)=0A=
ret_xml.push(results.item(i));var start2=3Dnew Date().getTime();var =
paths=3DMSL.node_paths(ret_xml,roots.xml);try{ret=3DMSL.find_nodes(paths,=
roots.html);}catch(e){debug('selectNodes: '+xpath+': =
'+MSL.errorString(e));}=0A=
var find_sum=3D(new Date().getTime()-start2);var elapsed=3D(new =
Date().getTime()-start)/1000;if(elapsed>0.1){var =
avg=3D(elapsed/ret.length).toPrecision(3);warn('Time to optimise? =
'+xpath+' --> '+ret.length=0A=
+' (which took '+elapsed+' s'=0A=
+' or '+avg+' s on per element)');warn('(Time in node_paths and =
find_nodes: '=0A=
+(find_sum/1000).toPrecision(3)+' s)');}=0A=
if(include_root)=0A=
ret.unshift(roots.html);return =
ret;};selectSingleNode=3Dfunction(xpath,roots,include_root){if(!roots){de=
bug('selectSingleNode: root is null; returning undefined for =
'+xpath);return;}=0A=
var node;try{node=3Droots.xml.selectSingleNode(xpath)}=0A=
catch(e){debug('selectSingleNode: '+xpath+': failed selectSingleNode: =
'+MSL.errorString(e));return;}=0A=
if(!node){if(include_root)=0A=
return roots.html;return null;}=0A=
try{var paths=3DMSL.node_paths([node],roots.xml);var =
elts=3DMSL.find_nodes(paths,roots.html);return =
elts[0];}catch(e){debug('selectSingleNode: '+xpath+': =
'+MSL.errorString(e));return null;}};}=0A=
if(_type=3D=3D'xpath_w3c'){canUseSelectors=3Dfunction(){return =
true};canUseSelectorsForTag=3Dfunction(){return =
true};try{document.evaluate('//img',document.documentElement,document.cre=
ateNSResolver(document.documentElement),XPathResult.ORDERED_NODE_ITERATOR=
_TYPE,null);}catch(e){debug('XPath problem with img tags detected, using =
manual selectNodes for img =
tags');canUseSelectorsForTag=3Dfunction(tag){if(typeof =
tag=3D=3D'undefined'||tag=3D=3D=3Dnull)=0A=
return true;return tag!=3D'img';};}=0A=
var _nsResolver=3Dfunction(node){return =
document.createNSResolver(node);};findNode=3Dfunction(node){return =
node?node:document.documentElement;};_cached_expr.find=3Dfunction(xpath,r=
oot){var doc=3Droot.ownerDocument||document;var =
expr_cache=3D_cached_expr.cache;if(xpath in expr_cache){var =
e=3Dexpr_cache[xpath];for(var i=3D0,len=3De.length;i!=3Dlen;i++){var =
entry=3De[i];if(entry.doc=3D=3D=3Ddoc)=0A=
return entry.expr;}}else{expr_cache[xpath]=3D[];}=0A=
var resolver=3D_nsResolver(root);var =
expr=3Ddoc.createExpression(xpath,resolver);expr_cache[xpath].push({doc:d=
oc,expr:expr});return expr;}=0A=
selectNodes=3Dfunction(xpath,root,include_root){var =
expr=3D_cached_expr.find(xpath,root);var =
results;try{results=3Dexpr.evaluate(root,XPathResult.ORDERED_NODE_ITERATO=
R_TYPE,null);}catch(e){if(e.code=3D=3D52){throw new Error('selectNodes: =
got code 52 for '+xpath);}else{return null;}}=0A=
var ret=3D[];if(include_root)=0A=
ret.push(root);if(results){var =
node=3Dresults.iterateNext();while(node){ret.push(node);node=3Dresults.it=
erateNext();}}=0A=
return ret;};selectSingleNode=3Dfunction(xpath,root,include_root){var =
expr=3D_cached_expr.find(xpath,root);var =
results;try{results=3Dexpr.evaluate(root,XPathResult.FIRST_ORDERED_NODE_T=
YPE,null);}catch(e){if(e.code=3D=3D52){throw new =
Error('selectSingleNode: got code 52 for '+xpath);}else{return null;}}=0A=
if(results)=0A=
return results.singleNodeValue;return include_root?root:null;};}=0A=
if(_type=3D=3D'qs'){canUseSelectors=3Dfunction(){return =
true};canUseSelectorsForTag=3Dfunction(){return =
true};findNode=3Dfunction(node){return =
node?node:document.documentElement;};selectNodes=3Dfunction(query,root,in=
clude_root){if(typeof root.querySelectorAll=3D=3D'undefined')=0A=
return[];var results=3Droot.querySelectorAll(query)=0A=
var ret=3D[];if(include_root)=0A=
ret.push(root);for(var i=3D0;i!=3Dresults.length;i++)=0A=
ret.push(results.item(i));return =
ret;};selectSingleNode=3Dfunction(query,root,include_root){if(typeof =
root.querySelector=3D=3D'undefined')=0A=
return null;var result=3Droot.querySelector(query);if(result)=0A=
return result;return include_root?root:null;};}=0A=
if(_type=3D=3D'xpath_ie'||_type=3D=3D'xpath_w3c')=0A=
info('[DOM] Installing XPath bindings');if(_type=3D=3D'qs')=0A=
info('[DOM] Installing querySelector bindings');var =
root_matches=3Dfunction(include,node,tag,attribute,value){if(!include)=0A=
return;if(!node)=0A=
return;if(node.nodeType!=3D=3D1)=0A=
return;if(tag){var =
t=3DMSL._nodename(node);if(/:/.test(tag)&&tag=3D=3Dt.prefix+':'+t.tag){}e=
lse if(t.nsuri=3D=3DMSL.ns['html']&&tag=3D=3Dt.tag){}else=0A=
return;}=0A=
var val=3DMSL.getAttribute(node,attribute);if(typeof =
val=3D=3D'undefined'||(!val&&val!=3D=3D0))=0A=
return;if(typeof =
value!=3D'undefined'&&value!=3D=3Dnull&&!MSL._attr_regex(value).test(val)=
)=0A=
return;return node;};var =
root_matches_multi=3Dfunction(include,node,tag,attributes){if(!include)=0A=
return;if(!node)=0A=
return;if(node.nodeType!=3D=3D1)=0A=
return;if(tag){var =
t=3DMSL._nodename(node);if(/:/.test(tag)&&tag=3D=3Dt.prefix+':'+t.tag){}e=
lse if(t.nsuri=3D=3DMSL.ns['html']&&tag=3D=3Dt.tag){}else=0A=
return;}=0A=
for(var k in attributes){var val=3DMSL.getAttribute(node,k);if(typeof =
val=3D=3D'undefined'||(!val&&val!=3D=3D0))=0A=
return;var value=3Dattributes[k];if(typeof =
value!=3D'undefined'&&value!=3D=3Dnull&&!MSL._attr_regex(value).test(val)=
)=0A=
return;}=0A=
return node;};var =
manual=3D{getElementsByAttribute:MSL.getElementsByAttribute,getFirstEleme=
ntByAttribute:MSL.getFirstElementByAttribute,getElementsByAttributes:MSL.=
getElementsByAttributes,getFirstElementByAttributes:MSL.getFirstElementBy=
Attributes,getElementsByClass:MSL.getElementsByClass,getFirstElementByCla=
ss:MSL.getFirstElementByClass,getElementsByTagName:MSL.getElementsByTagNa=
me,getFirstElementByTagName:MSL.getFirstElementByTagName,getElementsByAnc=
estors:MSL.getElementsByAncestors,getFirstElementByAncestors:MSL.getFirst=
ElementByAncestors};var MANUAL_DEBUG=3Dtrue;function =
is_supported_node_type(elt){if(!elt)=0A=
return true;if(elt.nodeType=3D=3D=3D3)=0A=
return =
false;if(elt.nodeType=3D=3D=3D1){if(is_problematic_tag(elt.tagName.toLowe=
rCase()))=0A=
return false;return true;}=0A=
if(elt.nodeType=3D=3D=3D9)=0A=
return true;if(elt.nodeType=3D=3D=3D11)=0A=
return true;return false;}=0A=
var has_native_by_class=3Dtypeof =
document.getElementsByClassName!=3D'undefined';MSL.getElementsByAttribute=
=3Dfunction(tag,attribute,value,root,include_root){if(!is_supported_node_=
type(root))=0A=
return[];if(attribute=3D=3D'class')=0A=
return =
MSL.getElementsByClass(tag,value,root,include_root);if(MSL.is_fragment(ro=
ot))=0A=
return =
MSL.do_fragment(arguments.callee,root,[tag,attribute,value,root,include_r=
oot],3);if(!MSL.element_can_contain(root,tag)){var =
ret=3Droot_matches(include_root,root,tag,attribute,value);return =
ret?[ret]:[];}=0A=
if(!canUseSelectors(root)||!canUseSelectorsForTag(tag)){if(MANUAL_DEBUG)=0A=
debug('[DOM] using manual getElementsByAttribute('=0A=
+tag+', '=0A=
+attribute+', '=0A=
+value+', '=0A=
+(root?root.nodeName:root)+', '=0A=
+include_root=0A=
+')'=0A=
+' (canUseSelectors =3D=3D '+canUseSelectors(root)=0A=
+' canUseSelectorsForTag =3D=3D '+canUseSelectorsForTag(tag)=0A=
+')');return =
manual.getElementsByAttribute(tag,attribute,value,root,include_root);}=0A=
var query=3Dbuild(tag,attribute,value);try{var =
ret=3DselectNodes(query,findNode(root),root_matches(include_root,root,tag=
,attribute,value));return =
ret;}catch(e){if(MANUAL_DEBUG){warn(MSL.errorString(e));warn('using =
manual getElementsByAttribute');}=0A=
return =
manual.getElementsByAttribute(tag,attribute,value,root,include_root);}};M=
SL.getFirstElementByAttribute=3Dfunction(tag,attribute,value,root,include=
_root){if(!is_supported_node_type(root))=0A=
return null;if(attribute=3D=3D'class')=0A=
return =
MSL.getElementsByClass(tag,value,root,include_root);if(MSL.is_fragment(ro=
ot))=0A=
return =
MSL.do_fragment(arguments.callee,root,[tag,attribute,value,root,include_r=
oot],3,true);if(!MSL.element_can_contain(root,tag))=0A=
return =
root_matches(include_root,root,tag,attribute,value);if(!canUseSelectors(r=
oot)||!canUseSelectorsForTag(tag)){if(MANUAL_DEBUG)=0A=
debug('[DOM] using manual getFirstElementByAttribute('=0A=
+tag+', '=0A=
+attribute+', '=0A=
+value+', '=0A=
+(root?root.nodeName:root)+', '=0A=
+include_root=0A=
+' (canUseSelectors =3D=3D '+canUseSelectors(root)=0A=
+' canUseSelectorsForTag =3D=3D '+canUseSelectorsForTag(tag)=0A=
+')');return =
manual.getFirstElementByAttribute(tag,attribute,value,root,include_root);=
}=0A=
try{var query=3Dbuild(tag,attribute,value);return =
selectSingleNode(query,findNode(root),root_matches(include_root,root,tag,=
attribute,value));}catch(e){if(MANUAL_DEBUG){warn(MSL.errorString(e));war=
n('using manual getFirstElementByAttribute');}=0A=
return =
manual.getFirstElementByAttribute(tag,attribute,value,root,include_root);=
}};MSL.getElementsByAttributes=3Dfunction(tag,attributes,root,include_roo=
t){if(!is_supported_node_type(root))=0A=
return[];if(MSL.is_fragment(root))=0A=
return =
MSL.do_fragment(arguments.callee,root,[tag,attributes,root,include_root],=
2);if(!MSL.element_can_contain(root,tag)){var =
ret=3Droot_matches_multi(include_root,root,tag,attributes);return =
ret?[ret]:[];}=0A=
if(!canUseSelectors(root)||!canUseSelectorsForTag(tag)){if(MANUAL_DEBUG)=0A=
debug('[DOM] using manual getElementsByAttributes('=0A=
+tag+', '=0A=
+MSL._repr(attributes)+', '=0A=
+(root?root.nodeName:root)+', '=0A=
+include_root=0A=
+' (canUseSelectors =3D=3D '+canUseSelectors(root)=0A=
+' canUseSelectorsForTag =3D=3D '+canUseSelectorsForTag(tag)=0A=
+')');return =
manual.getElementsByAttributes(tag,attributes,root,include_root);}=0A=
if(has_native_by_class){if('class'in attributes){var =
elements=3DMSL._native_getElementsByClassName(tag,attributes['class'],roo=
t,include_root);if(elements)=0A=
return MSL._filter_elements(elements,attributes);}}=0A=
try{var query=3Dbuild_multi(tag,attributes);return =
selectNodes(query,findNode(root),root_matches_multi(include_root,root,tag=
,attributes));}catch(e){if(MANUAL_DEBUG){warn(MSL.errorString(e));warn('u=
sing manual getElementsByAttributes');}=0A=
return =
manual.getElementsByAttributes(tag,attributes,root,include_root);}};MSL.g=
etFirstElementByAttributes=3Dfunction(tag,attributes,root,include_root){i=
f(!is_supported_node_type(root))=0A=
return null;if(MSL.is_fragment(root))=0A=
return =
MSL.do_fragment(arguments.callee,root,[tag,attributes,root,include_root],=
2,true);if(!MSL.element_can_contain(root,tag))=0A=
return =
root_matches_multi(include_root,root,tag,attributes);if(!canUseSelectors(=
root)||!canUseSelectorsForTag(tag)){if(MANUAL_DEBUG)=0A=
debug('[DOM] using manual getFirstElementByAttributes('=0A=
+tag+', '=0A=
+MSL._repr(attributes)+', '=0A=
+(root?root.nodeName:root)+', '=0A=
+include_root=0A=
+' (canUseSelectors =3D=3D '+canUseSelectors(root)=0A=
+' canUseSelectorsForTag =3D=3D '+canUseSelectorsForTag(tag)=0A=
+')');return =
manual.getFirstElementByAttributes(tag,attributes,root,include_root);}=0A=
if(has_native_by_class){if('class'in attributes){var =
elements=3DMSL._native_getElementsByClassName(tag,attributes['class'],roo=
t,include_root);if(elements){var =
ret=3DMSL._filter_elements(elements,attributes);return ret[0];}}}=0A=
try{var query=3Dbuild_multi(tag,attributes);return =
selectSingleNode(query,findNode(root),root_matches_multi(include_root,roo=
t,tag,attributes));}catch(e){if(MANUAL_DEBUG){warn(MSL.errorString(e));wa=
rn('using manual getFirstElementByAttributes');}=0A=
return =
manual.getFirstElementByAttributes(tag,attributes,root,include_root);}};M=
SL.getElementsByClass=3Dfunction(tag,cl,root,include_root){if(!is_support=
ed_node_type(root))=0A=
return[];if(MSL.is_fragment(root))=0A=
return =
MSL.do_fragment(arguments.callee,root,[tag,cl,root,include_root],2);if(!M=
SL.element_can_contain(root,tag)){var =
ret=3Droot_matches(include_root,root,tag,'class',cl);return =
ret?[ret]:[];}=0A=
var =
elts=3DMSL._native_getElementsByClassName(tag,cl,root,include_root);if(el=
ts)=0A=
return elts;return =
MSL.getElementsByAttributes(tag,{'class':cl},root,include_root);};MSL.get=
FirstElementByClass=3Dfunction(tag,cl,root,include_root){if(!is_supported=
_node_type(root))=0A=
return null;if(MSL.is_fragment(root))=0A=
return =
MSL.do_fragment(arguments.callee,root,[tag,cl,root,include_root],2,true);=
if(!MSL.element_can_contain(root,tag))=0A=
return root_matches(include_root,root,tag,'class',cl);var =
elts=3DMSL._native_getElementsByClassName(tag,cl,root,include_root);if(el=
ts){if(elts.length)=0A=
return elts[0];else=0A=
return null;}=0A=
return =
MSL.getFirstElementByAttributes(tag,{'class':cl},root,include_root);};MSL=
.getElementsByTagName=3Dfunction(root,tag){if(!is_supported_node_type(roo=
t))=0A=
return[];if(MSL.is_fragment(root))=0A=
return =
MSL.do_fragment(arguments.callee,root,[root,tag],0);if(!MSL.element_can_c=
ontain(root,tag))=0A=
return[];if(!canUseSelectors(root)||!canUseSelectorsForTag(tag)){if(MANUA=
L_DEBUG)=0A=
debug('[DOM] using manual getElementsByTagName('=0A=
+(root?root.nodeName:root)+', '=0A=
+tag+') '=0A=
+' (canUseSelectors =3D=3D '+canUseSelectors(root)=0A=
+' canUseSelectorsForTag =3D=3D '+canUseSelectorsForTag(tag)=0A=
+')');return manual.getElementsByTagName(root,tag);}=0A=
try{var query=3Dbuild(tag);return =
selectNodes(query,findNode(root),false);}catch(e){if(MANUAL_DEBUG){warn(M=
SL.errorString(e));warn('using manual getElementsByTagName');}=0A=
return =
manual.getElementsByTagName(root,tag);}};MSL.getFirstElementByTagName=3Df=
unction(root,tag){if(!is_supported_node_type(root))=0A=
return null;if(MSL.is_fragment(root))=0A=
return =
MSL.do_fragment(arguments.callee,root,[root,tag],0,true);if(!MSL.element_=
can_contain(root,tag))=0A=
return =
null;if(!canUseSelectors(root)||!canUseSelectorsForTag(tag)){if(MANUAL_DE=
BUG)=0A=
debug('[DOM] using manual getFirstElementByTagName('=0A=
+(root?root.nodeName:root)+', '=0A=
+tag+') '=0A=
+' (canUseSelectors =3D=3D '+canUseSelectors(root)=0A=
+' canUseSelectorsForTag =3D=3D '+canUseSelectorsForTag(tag)=0A=
+')');return manual.getFirstElementByTagName(root,tag);}=0A=
try{var query=3Dbuild(tag);return =
selectSingleNode(query,findNode(root),false);}catch(e){if(MANUAL_DEBUG){w=
arn(MSL.errorString(e));warn('using manual getElementsByTagName');}=0A=
return =
manual.getElementsByTagName(root,tag);}};if((_type=3D=3D'xpath_ie'||_type=
=3D=3D'xpath_w3c')&&!window.opera){function =
build_ancestral_query(ancestor_defs){var branches=3D[['.']];for(var =
i=3D0,len=3Dancestor_defs.length-1;i!=3Dlen;i++){var =
defs=3DMSL.isArray(ancestor_defs[i][0])?ancestor_defs[i]:[ancestor_defs[i=
]];var next_branches=3D[];for(var =
k=3D0,klen=3Ddefs.length;k!=3Dklen;k++){var =
xpath=3Dbuild_multi(defs[k][0],defs[k][1],true);for(var =
l=3D0,llen=3Dxpath.length;l!=3Dllen;l++)=0A=
for(var m=3D0,mlen=3Dbranches.length;m!=3Dmlen;m++)=0A=
next_branches.push(branches[m].concat(xpath[l]));}=0A=
branches=3Dnext_branches;}=0A=
if(branches.length=3D=3D=3D1)=0A=
return branches[0].join('//');for(var =
i=3D0,len=3Dbranches.length;i!=3Dlen;i++)=0A=
branches[i]=3D'('+branches[i].join('//')+')';return branches.join('|');}=0A=
function =
_get_elements_by_ancestors(defs,fun_select,recfun,name,only_first){var =
root=3Ddefs[defs.length-1];if(!is_supported_node_type(root))=0A=
return only_first?null:[];if(MSL.is_fragment(root))=0A=
return =
MSL.do_fragment(recfun,root,defs,defs.length-1,only_first);if(!canUseSele=
ctors(root)){if(MANUAL_DEBUG)=0A=
debug('[DOM] using manual '+name+'(); '=0A=
+'root is '+(root?root.nodeName:root)+'; '=0A=
+' (canUseSelectors =3D=3D '+canUseSelectors(root)=0A=
+' canUseSelectorsForTag =3D=3D '+canUseSelectorsForTag(tag)=0A=
+')');return manual[name].apply(null,defs);}=0A=
try{var query=3Dbuild_ancestral_query(defs);return =
fun_select(query,findNode(root),false);}catch(e){if(MANUAL_DEBUG){warn(MS=
L.errorString(e));warn('using manual '+name);}=0A=
return =
manual[name].apply(null,defs);}};MSL.getElementsByAncestors=3Dfunction(){=
var defs=3D[];for(var i=3D0,len=3Darguments.length;i!=3Dlen;i++)=0A=
defs.push(arguments[i]);var root=3Ddefs.pop();var =
roots=3DMSL.isArray(root)?root:[root];var results=3D[];for(var =
i=3D0,len=3Droots.length;i!=3Dlen;i++){defs.push(roots[i]);var =
r=3D_get_elements_by_ancestors(defs,selectNodes,arguments.callee,'getElem=
entsByAncestors');defs.pop();results.push.apply(results,r);}=0A=
return results;};MSL.getFirstElementByAncestors=3Dfunction(){var =
defs=3D[];for(var i=3D0,len=3Darguments.length;i!=3Dlen;i++)=0A=
defs.push(arguments[i]);var root=3Ddefs.pop();var =
roots=3DMSL.isArray(root)?root:[root];for(var =
i=3D0,len=3Droots.length;i!=3Dlen;i++){defs.push(roots[i]);var =
r=3D_get_elements_by_ancestors(defs,selectSingleNode,arguments.callee,'ge=
tFirstElementByAncestors',true);if(r)=0A=
return r;defs.pop();}=0A=
return null;};}}());MSL.windowHeight=3Dfunction(){if(typeof =
window.innerHeight=3D=3D'number')=0A=
return =
window.innerHeight;if(document.documentElement&&document.documentElement.=
clientHeight)=0A=
return =
document.documentElement.clientHeight;if(document.body&&document.body.cli=
entHeight)=0A=
return =
document.body.clientHeight;};MSL.windowWidth=3Dfunction(){if(typeof =
window.innerWidth=3D=3D'number')=0A=
return =
window.innerWidth;if(document.documentElement&&document.documentElement.c=
lientWidth)=0A=
return =
document.documentElement.clientWidth;if(document.body&&document.body.clie=
ntWidth)=0A=
return =
document.body.clientWidth;};MSL.windowScrollPosition=3Dfunction(){if(type=
of window.pageYOffset=3D=3D'number')=0A=
return window.pageYOffset;if(document.documentElement&&typeof =
document.documentElement.scrollTop!=3D'undefined')=0A=
return document.documentElement.scrollTop;if(document.body&&typeof =
document.body.scrollTop!=3D'undefined')=0A=
return document.body.scrollTop;};(function(){var =
is_buggy_browser=3Dfalse;if(/WebKit\/\d+/.test(navigator.userAgent)){var =
m=3D/WebKit\/(\d+)/.exec(navigator.userAgent);var =
major_ver=3DparseInt(m[1]);if(525<=3Dmajor_ver&&major_ver<=3D530)=0A=
is_buggy_browser=3Dtrue;}=0A=
function fix_images(roots){for(var =
j=3D0,jlen=3Droots.length;j!=3Djlen;j++){var root=3Droots[j];var =
imgs=3DMSL.getElementsByTagName(root,'img');if(root.nodeName.toLowerCase(=
)=3D=3D'img')=0A=
root.src=3Droot.src;for(var i=3D0,len=3Dimgs.length;i!=3Dlen;i++)=0A=
imgs[i].src=3Dimgs[i].src;}}=0A=
var fix=3D{name:'MSL WebKit image bug =
fix',setup_post:fix_images};if(is_buggy_browser){debug('[MSL] Using =
WebKit image bug =
fix');MSL.runOnNewContent(fix);}}());MSL.addStylesheetRule=3Dfunction(sel=
ector,rule_body,selector_media){if(typeof =
document.styleSheets=3D=3D'undefined')=0A=
return false;var sheet=3Ddocument.styleSheets[0];if(typeof =
sheet.addRule!=3D'undefined'&&typeof =
sheet.insertRule=3D=3D'undefined'){if(typeof =
selector_media!=3D'undefined'){sheet=3Dnull;for(var =
i=3D0,len=3Ddocument.styleSheets.length;i!=3Dlen;i++){if(document.styleSh=
eets[i].media=3D=3Dselector_media){sheet=3Ddocument.styleSheets[i];break;=
}}=0A=
if(!sheet){var =
style=3DMSL.dce('style',{'type':'text/css','media':selector_media});MSL.a=
ppendChild(MSL.getHeadElt(document),style);sheet=3Dstyle.styleSheet;}}}=0A=
if(!sheet)=0A=
return false;selector=3Dselector.replace(/:/g,'\\3A ');if(typeof =
sheet.addRule!=3D'undefined'){try{sheet.addRule(selector,rule_body);}catc=
h(e){error('[MSL] addStylesheetRule [addRule('+selector+', =
'+rule_body+')]: '+MSL.errorString(e));return false;}=0A=
return true;}=0A=
if(typeof sheet.insertRule!=3D'undefined'){var m1=3D'',m2=3D'';if(typeof =
selector_media!=3D'undefined'){m1=3D'@media '+selector_media+' { =
';m2=3D' }';}=0A=
try{sheet.insertRule(m1+selector+' { '+rule_body+' =
}'+m2,sheet.cssRules.length);}catch(e){error('[MSL] addStylesheetRule =
[insertRule('+m1+selector+' { '+rule_body+' }'+m2+')]: =
'+MSL.errorString(e));return false;}=0A=
return true;}=0A=
return false;};(function(){function =
remove_stylesheet_rules(selector,media,css_text_re,sheet){if(!sheet)=0A=
return false;var get_rule=3Dnull;if(typeof sheet.rules!=3D'undefined')=0A=
get_rule=3D'rules';if(!get_rule&&typeof sheet.cssRules!=3D'undefined')=0A=
get_rule=3D'cssRules';if(get_rule=3D=3D=3Dnull)=0A=
return false;var delete_rule=3Dnull;if(typeof =
sheet.removeRule!=3D'undefined')=0A=
delete_rule=3D'removeRule';if(!delete_rule&&typeof =
sheet.deleteRule!=3D'undefined')=0A=
delete_rule=3D'deleteRule';if(delete_rule=3D=3D=3Dnull)=0A=
return false;var =
opera_selector=3Dselector.replace(/:/g,'\\3A').toLowerCase();selector=3Ds=
elector.toLowerCase();var deleted=3D0;var media_re=3Dnew =
RegExp(MSL.quotemeta(media||''));try{var =
i=3Dsheet[get_rule].length;while(--i>=3D0){var =
style=3Dsheet[get_rule][i];if(typeof style=3D=3D'undefined')=0A=
continue;if(style.type=3D=3D=3D4){if(typeof =
media!=3D'undefined'){if(typeof =
style.media.mediaText!=3D'undefined'&&media_re.test(style.media.mediaText=
)){arguments.callee(selector,media,css_text_re,style);if(style[get_rule]&=
&style[get_rule].length=3D=3D=3D0)=0A=
sheet[delete_rule](i);}}=0A=
continue;}=0A=
if(typeof style.selectorText=3D=3D'undefined')=0A=
continue;var =
lc=3Dstyle.selectorText.toLowerCase();if(lc=3D=3Dselector||lc=3D=3Dopera_=
selector){var remove=3Dfalse;if(typeof =
css_text_re!=3D'undefined'){if(css_text_re.test(style.style.cssText)){rem=
ove=3Dtrue;}}else{remove=3Dtrue;}=0A=
if(remove){sheet[delete_rule](i);++deleted;}}}}catch(e){error('[MSL] =
removeStylesheetRules ['+get_rule+', '+delete_rule+']: =
'+MSL.errorString(e));return false;}=0A=
return true;}=0A=
MSL.removeStylesheetRules=3Dfunction(selector,media,css_text_re){if(typeo=
f document.styleSheets=3D=3D'undefined')=0A=
return false;for(var =
i=3D0,len=3Ddocument.styleSheets.length;i!=3Dlen;i++){var =
sheet=3Ddocument.styleSheets[i];remove_stylesheet_rules(selector,media,cs=
s_text_re,sheet);if(typeof media=3D=3D'undefined'){if(typeof =
sheet.media=3D=3D'string'){if(media=3D=3Dsheet.media){remove_stylesheet_r=
ules(selector,undefined,css_text_re,sheet);}}}}};}());MSL.get_svg_documen=
t=3Dfunction(elt){try{if(elt.contentDocument)=0A=
return elt.contentDocument;}catch(ex){}=0A=
try{return elt.getSVGDocument();}catch(ex){}=0A=
return null;};MSL.get_svg_window=3Dfunction(elt){var =
doc=3DMSL.get_svg_document(elt);if(doc&&doc.defaultView)=0A=
return doc.defaultView;if(elt.window)=0A=
return elt.window;try{return =
elt.getWindow();}catch(ex){}};MSL.NotSVG=3Dfunction(){};MSL.is_svg_loaded=
=3Dfunction(elt){var doc=3DMSL.get_svg_document(elt);if(!doc)=0A=
return false;try{if(!doc.rootElement)=0A=
return false;}catch(e){throw new MSL.NotSVG();}=0A=
return true;};=0A=
/************************************************************************=
*****=0A=
* Cross-browser event handling support                                   =
    *=0A=
*************************************************************************=
*****=0A=
*     $Author: villek $ =0A=
*       $Date: 2012-03-30 10:01:25 $ =0A=
*   $Revision: 1.4 $ =0A=
*************************************************************************=
*****=0A=
* COPYRIGHT NOTICE                                                       =
    *=0A=
* Copyright 2008-2009 Matrix Science Limited  All Rights Reserved.       =
    *=0A=
*                                                                        =
    *=0A=
* This program may be used and modified within the licensee's =
organisation   *=0A=
* provided that this copyright notice remains intact. Distribution of =
this   *=0A=
* program or parts thereof outside the licensee's organisation without =
the   *=0A=
* prior written consent of Matrix Science Limited is expressly =
forbidden.    *=0A=
*************************************************************************=
*****/=0A=
MSL.Events=3D{};MSL.Events.evt=3Dfunction(evt){return =
evt?evt:window.event;};MSL.Events.stop=3Dfunction(evt){MSL.Events.stopPro=
pagation(evt);MSL.Events.stopDefault(evt);};MSL.Events.stopPropagation=3D=
function(evt){evt=3DMSL.Events.evt(evt);if(typeof =
evt.stopPropagation!=3D'undefined'){evt.stopPropagation();}=0A=
evt.cancelBubble=3Dtrue;};MSL.Events.stopDefault=3Dfunction(evt){evt=3DMS=
L.Events.evt(evt);if(typeof =
evt.preventDefault!=3D'undefined'){evt.preventDefault();}=0A=
evt.returnValue=3Dfalse;};(function(){var _add;if(typeof =
document.addEventListener!=3D'undefined'){info('[MSL] Using W3C event =
handlers');_add=3Dfunction(elt,type,fn){return =
elt.addEventListener(type.replace(/^on/,''),fn,false);};}else if(typeof =
document.attachEvent!=3D'undefined'){info('[MSL] Using legacy IE event =
handlers');_add=3Dfunction(elt,type,fn){return =
elt.attachEvent(type,fn);};}else{info('[MSL] Using DOM 0 event =
handlers');_add=3Dfunction(elt,type,fn){elt[type]=3Dfn;return;};}=0A=
function _eventhash(elt){if('_MSL_Events'in elt)=0A=
return elt['_MSL_Events'];return elt['_MSL_Events']=3D{};}=0A=
function _linear_dispatcher(evt){var type=3DMSL.Events.type(evt);var =
ev=3D_eventhash(this);if(!(type in ev))=0A=
return;var ret;var fns=3Dev[type];for(var =
i=3D0,len=3Dfns.length;i!=3Dlen;i++){var =
fn=3Dfns[i];try{ret=3Dfns[i].call(this,evt);}catch(e){warn('[MSL.Events] =
Linear dispatcher exception in fn #'+i=0A=
+': '+MSL.errorString(e));}=0A=
if(typeof ret!=3D'undefined'&&ret!=3D=3Dnull){if(!ret)=0A=
return ret;}}=0A=
return!!ret;}=0A=
var _mk_linear_dispatcher;if(typeof =
document.attachEvent!=3D'undefined'){_mk_linear_dispatcher=3Dfunction(elt=
){return function(evt){try{return =
_linear_dispatcher.call(elt,evt);}catch(e){error('_mk_linear_dispatcher: =
'+MSL.errorString(e));}};};}else{_mk_linear_dispatcher=3Dfunction(){retur=
n _linear_dispatcher};}=0A=
MSL.Events.add=3Dfunction(elt,type,fn){if(elt.nodeType!=3D=3D1||elt.tagNa=
me.toLowerCase()!=3D'form')=0A=
return _add(elt,type,fn);debug('[MSL.Events] Registering event '+type=0A=
+' on element '=0A=
+MSL.XML.serialize(MSL.cloneNode(elt,false)).substring(0,100)=0A=
+'..., '=0A=
+new String(fn).replace(/\s+/,' ').substring(0,100)=0A=
+'...');var eh=3D_eventhash(elt);if(type in eh){eh[type].push(fn);return =
true;}=0A=
eh[type]=3D[fn];return _add(elt,type,_mk_linear_dispatcher(elt));};var =
_remove;if(typeof =
document.removeEventListener!=3D'undefined'){_remove=3Dfunction(elt,type,=
fn){return =
elt.removeEventListener(type.replace(/^on/,''),fn,false);};}else =
if(typeof =
document.detachEvent!=3D'undefined'){_remove=3Dfunction(elt,type,fn){retu=
rn =
elt.detachEvent(type,fn);};}else{_remove=3Dfunction(elt,type,fn){elt[type=
]=3Dnull;return;};}=0A=
MSL.Events.remove=3Dfunction(elt,type,fn){if(elt.nodeType!=3D=3D1)=0A=
return _remove(elt,type,fn);debug('[MSL.Events] Removing event '+type=0A=
+' on element '+elt.tagName=0A=
+', function: '+new String(fn).replace(/\s+/,' ').substring(0,100));var =
eh=3D_eventhash(elt);if(type in eh){var fns=3Deh[type];for(var =
i=3D0,len=3Dfns.length;i!=3Dlen;i++){if(fns[i]=3D=3D=3Dfn){var =
ret=3Dfns.splice(i,1);if(len=3D=3D1)=0A=
delete fns[type];return ret[0];}}}=0A=
return;};}());(function(){if(typeof =
document.dispatchEvent!=3D'undefined'){MSL.Events.fire=3Dfunction(elt,typ=
e){var =
evt=3Delt.ownerDocument.createEvent('HTMLEvents');evt.initEvent(type.repl=
ace(/^on/,''),true,true);return elt.dispatchEvent(evt);};}else if(typeof =
document.fireEvent!=3D'undefined'){MSL.Events.fire=3Dfunction(elt,type){r=
eturn =
elt.fireEvent(type);};}else{MSL.Events.fire=3Dfunction(){error('[MSL.Even=
ts] Event firing not supported by =
browser.');};}}());MSL.Events.src=3Dfunction(evt){evt=3DMSL.Events.evt(ev=
t);var ret=3Dnull;if(evt.srcElement)ret=3Devt.srcElement;else =
if(evt.target)ret=3Devt.target;if(!ret||typeof =
ret.id=3D=3D'undefined')return;return =
ret.nodeType=3D=3D3?ret.parentNode:ret;};MSL.Events.type=3Dfunction(evt){=
evt=3DMSL.Events.evt(evt);return'on'+evt.type.replace(/^on/,'');};MSL.Eve=
nts.mouse=3Dfunction(evt){evt=3DMSL.Events.evt(evt);var =
ret=3D{};if(evt.clientX||evt.clientY)=0A=
ret['client']=3D{x:evt.clientX||0,y:evt.clientY||0};if(evt.type=3D=3D'mou=
semove'||evt.type=3D=3D'mousedown'||evt.type=3D=3D'mouseup'||evt.type=3D=3D=
'click'){var =
left=3Dfalse;if(evt.which){left=3Devt.which=3D=3D1;}else{if(evt.type=3D=3D=
'mousedown'||evt.type=3D=3D'mouseup'){left=3D!!(evt.button&1);}else{left=3D=
evt.button=3D=3D0;}}=0A=
ret['button']=3D{left:left};}=0A=
return =
ret;};MSL.Events.mouseTo=3Dfunction(evt){evt=3DMSL.Events.evt(evt);return=
 =
evt.relatedTarget||evt.toElement;};MSL.Events.mouseFrom=3Dfunction(evt){e=
vt=3DMSL.Events.evt(evt);return =
evt.relatedTarget||evt.fromElement;};MSL.Events.keycode=3Dfunction(evt){e=
vt=3DMSL.Events.evt(evt);return =
evt.keyCode;};MSL.Events.modkeys=3Dfunction(evt){evt=3DMSL.Events.evt(evt=
);return{shift:evt.shiftKey,alt:evt.altKey,ctrl:evt.ctrlKey,meta:evt.meta=
Key};};=0A=
/************************************************************************=
*****=0A=
* Cookie support                                                         =
    *=0A=
*************************************************************************=
*****=0A=
*     $Author: villek $ =0A=
*       $Date: 2011-06-22 12:46:35 $ =0A=
*   $Revision: 1.2 $ =0A=
*************************************************************************=
*****=0A=
* COPYRIGHT NOTICE                                                       =
    *=0A=
* Copyright 2008-2009 Matrix Science Limited  All Rights Reserved.       =
    *=0A=
*                                                                        =
    *=0A=
* This program may be used and modified within the licensee's =
organisation   *=0A=
* provided that this copyright notice remains intact. Distribution of =
this   *=0A=
* program or parts thereof outside the licensee's organisation without =
the   *=0A=
* prior written consent of Matrix Science Limited is expressly =
forbidden.    *=0A=
*************************************************************************=
*****/=0A=
(function(){var get_doc=3Dfunction(){return document};function =
dce(tag,attrs){var elt=3D(typeof =
document.createElementNS!=3D'undefined')?document.createElementNS('http:/=
/www.w3.org/1999/xhtml','iframe'):document.createElement('iframe');for(va=
r k in attrs)=0A=
if(k=3D=3D'style')=0A=
elt.style.cssText=3Dattrs[k];else=0A=
elt.setAttribute(k,attrs[k]);return elt;}=0A=
var =
isXML=3Dfalse;if(document.implementation){if(document.implementation.hasF=
eature&&document.implementation.hasFeature('XML','1.0')){isXML=3Dtrue;}}=0A=
if(document.XMLDocument){isXML=3Dtrue;}=0A=
if(isXML&&typeof =
document.cookie=3D=3D'undefined'){runOnDOMLoad(function(){var =
b=3Ddocument.body||document.getElementsByTagName('body')[0];var =
iframe=3Ddce('iframe',{style:'display: none; visibility: =
hidden'});iframe.src=3DMSL.resource_uri+'/history.html';b.appendChild(ifr=
ame);get_doc=3Dfunction(){return =
iframe.contentWindow?iframe.contentWindow.document:iframe.contentDocument=
;};});}=0A=
MSL.setCookie=3Dfunction(name,value,exp,restricted_path,doc){if(typeof =
doc=3D=3D'undefined')=0A=
doc=3Dget_doc();try{doc.cookie=3Descape(name)=0A=
+'=3D'+escape((typeof =
value=3D=3D'undefined'||value=3D=3D=3Dnull)?'':value)=0A=
+(exp?';expires=3D'+exp.toGMTString():'')=0A=
+(restricted_path?';path=3D'+restricted_path:'');}catch(e){error('MSL.set=
Cookie: =
'+MSL.errorString(e));}};MSL.getCookie=3Dfunction(name,doc){if(typeof =
doc=3D=3D'undefined')=0A=
doc=3Dget_doc();var s;try{s=3D(doc.cookie||'').split(/; =
/);}catch(e){error('MSL.getCookie: '+MSL.errorString(e));}=0A=
var escaped_name=3Descape(name);for(var i=3D0;i!=3Ds.length;i++){var =
m=3Ds[i].split(/=3D/,2);if(m&&m[0]&&m[0]=3D=3Descaped_name)=0A=
return unescape(m[1]||'')||null;}=0A=
return undefined;};MSL.getCookies=3Dfunction(doc){if(typeof =
doc=3D=3D'undefined')=0A=
doc=3Dget_doc();var s;try{s=3D(doc.cookie||'').split(/; =
/);}catch(e){error('MSL.getCookies: '+MSL.errorString(e));}=0A=
var ret=3D{};for(var i=3D0;i!=3Ds.length;i++){var =
m=3Ds[i].split(/=3D/,2);ret[unescape(m[0])]=3Dunescape(m[1]);}=0A=
return =
ret;};MSL.deleteCookie=3Dfunction(key,doc){MSL.setCookie(key,'',new =
Date(0),null,doc);};}());MSL.cookies_enabled=3D(function(){MSL.setCookie(=
'MSL_TestCookieSupport',1);var =
c=3DMSL.getCookie('MSL_TestCookieSupport');MSL.deleteCookie('MSL_TestCook=
ieSupport');return c=3D=3D1;}());debug('Cookies enabled? =
'+MSL.cookies_enabled);=0A=
/************************************************************************=
*****=0A=
* URI parsing support                                                    =
    *=0A=
*************************************************************************=
*****=0A=
*     $Author: villek $ =0A=
*       $Date: 2011-08-05 14:00:30 $ =0A=
*   $Revision: 1.4 $ =0A=
*************************************************************************=
*****=0A=
* COPYRIGHT NOTICE                                                       =
    *=0A=
* Copyright 2008-2009 Matrix Science Limited  All Rights Reserved.       =
    *=0A=
*                                                                        =
    *=0A=
* This program may be used and modified within the licensee's =
organisation   *=0A=
* provided that this copyright notice remains intact. Distribution of =
this   *=0A=
* program or parts thereof outside the licensee's organisation without =
the   *=0A=
* prior written consent of Matrix Science Limited is expressly =
forbidden.    *=0A=
*************************************************************************=
*****/=0A=
MSL.URI=3Dfunction(fullpath,params,fragment,method){this.fullpath=3Dfullp=
ath;this.params=3Dparams;this.fragment=3Dfragment;this.method=3D(method||=
'GET').toUpperCase();};MSL.URI.prototype=3D{toString:function(){return =
this.method+' '+this.URL();},URL:function(){var =
q=3DMSL.toQueryString(this.params);return this.fullpath=0A=
+(q?'?'+q:'')=0A=
+(this.fragment?'#'+this.fragment:'');}};MSL.parseURI=3Dfunction(str){if(=
typeof str=3D=3D'undefined'||str=3D=3D=3Dnull)str=3D'';if(str instanceof =
MSL.URI){return new =
MSL.URI(str.fullpath,MSL.copy(str.params),str.fragment,str.method);}=0A=
var fullpath=3Dnull;var param_str=3Dnull;var fragment_str=3Dnull;var =
method=3D/^(GET|POST|HEAD|PUT)/.exec(str);if(method&&method[1]){method=3D=
method[1];str=3Dstr.replace(/^(?:GET|POST|HEAD|PUT)\s*/,'');}else{method=3D=
'GET';}=0A=
var uri=3DparseUri(str);fullpath=3D(uri.protocol?(uri.protocol+'://'):'')=0A=
+uri.authority=0A=
+uri.path;param_str=3Duri.query;fragment_str=3Duri.anchor;var =
fragment=3DdecodeURIComponent(fragment_str);var =
params=3DMSL.parseQuery(param_str);return new =
MSL.URI(fullpath,params,fragment,method);};MSL.parseQuery=3Dfunction(str)=
{str=3DString(typeof =
str!=3D'undefined'&&str!=3D=3Dnull?str:'');if(str.charAt(0)=3D=3D'?')=0A=
str=3Dstr.substring(1);var =
pairs=3Dstr.replace(/\+/g,'%20').split(/\&amp\;|\&#38\;|\&#26;|\&|;/);var=
 ret=3D{};for(var i=3D0;i!=3Dpairs.length;i++){var =
p=3Dpairs[i].split(/=3D/);var name=3Dp.shift();if(!name)=0A=
continue;var k=3DdecodeURIComponent(name);var =
v=3DdecodeURIComponent(p.join('=3D'));if(v=3D=3D=3D'')=0A=
v=3Dnull;if(k in ret){if(v!=3D=3Dnull){if(MSL.isArray(ret[k]))=0A=
ret[k].push(v);else=0A=
ret[k]=3D[ret[k],v];}}else{ret[k]=3Dv;}}=0A=
return ret;};MSL.toQueryString=3Dfunction(params){var ret=3D[];var =
keys=3DMSL.keys(params);keys.sort();for(var =
j=3D0,klen=3Dkeys.length;j!=3Dklen;j++){var key=3Dkeys[j];if(typeof =
key=3D=3D'undefined')=0A=
continue;var k=3DencodeURIComponent(key);var =
v=3Dparams[key];if(MSL.isArray(v)){for(var =
i=3D0,len=3Dv.length;i!=3Dlen;i++)=0A=
if(typeof v[i]!=3D'undefined'&&v[i]!=3D=3Dnull&&v[i].length!=3D0)=0A=
ret.push([k,'=3D',encodeURIComponent(v[i])].join(''));}else{if(v=3D=3D=3D=
null)=0A=
ret.push([k,'=3D'].join(''));else if(typeof =
v!=3D'undefined'&&v.length!=3D=3D0)=0A=
ret.push([k,'=3D',encodeURIComponent(v)].join(''));}}=0A=
if(ret.length=3D=3D0)=0A=
return null;return ret.join(';');};MSL.current_uri=3Dfunction(){var =
err;try{return MSL.parseURI(window.location.href);}catch(ex){err=3Dex;}=0A=
if(typeof document.URL!=3D'undefined')=0A=
return MSL.parseURI(document.URL);throw new Error('document.URL is not =
available and window.location.href produced an error: =
'+MSL.errorString(err));};=0A=
/************************************************************************=
*****=0A=
* Remote data loading support using XMLHttpRequest and IFrames.          =
    *=0A=
*************************************************************************=
*****=0A=
*     $Author: villek $ =0A=
*       $Date: 2011-06-22 12:46:35 $ =0A=
*   $Revision: 1.2 $ =0A=
*************************************************************************=
*****=0A=
* COPYRIGHT NOTICE                                                       =
    *=0A=
* Copyright 2008-2009 Matrix Science Limited  All Rights Reserved.       =
    *=0A=
*                                                                        =
    *=0A=
* This program may be used and modified within the licensee's =
organisation   *=0A=
* provided that this copyright notice remains intact. Distribution of =
this   *=0A=
* program or parts thereof outside the licensee's organisation without =
the   *=0A=
* prior written consent of Matrix Science Limited is expressly =
forbidden.    *=0A=
*************************************************************************=
*****/=0A=
(function(){var REQUEST_BY=3D'matrixscience-report';var =
XHR_COUNTER=3D1;function =
_error(obj,fun,where,e){debug('[XHR/'+obj.NAME+' '+obj.COUNTER+'] '=0A=
+where+': =
'+MSL.errorString(e));try{fun(e);}catch(e2){debug('[XHR/'+obj.NAME+' =
'+obj.COUNTER+'] '=0A=
+fun.NAME+'(): '+MSL.errorString(e2));}}=0A=
function make_handler(fn,fn_err){return =
function(){if(this.readyState=3D=3DXMLHttpRequest.UNSENT){info('['+this.n=
ame+' '+this.COUNTER+'] Aborted');return;}=0A=
if(this.readyState<XMLHttpRequest.DONE){return;}=0A=
debug('['+this.NAME+' '+this.COUNTER+'] state is DONE'=0A=
+'; received headers =
');try{debug(this.getAllResponseHeaders());}catch(e){debug('(browser =
does not support getAllResponseHeaders())');}=0A=
var data=3Dxhr_data(this);if(data&&data.length>0){debug('['+this.NAME+' =
'+this.COUNTER+'] xhr_data found '=0A=
+data.length+' messages');}=0A=
if(data)=0A=
try{fn(data[0]);}catch(e){_error(this,fn_err,'make_handler/anon',e);}}}=0A=
function get_data(uri,fn,fn_err,headers){var req=3Dnew =
XMLHttpRequest();req.COUNTER=3DXHR_COUNTER++;uri=3DMSL.parseURI(uri);uri.=
fragment=3D'';req.uri=3Duri;req._start=3Dnew =
Date().getTime();req.onreadystatechange=3Dmake_handler(fn,fn_err);req.hea=
ders=3Dheaders;fn.NAME=3D'fn';fn_err.NAME=3D'fn_err';if(!/^(GET|POST)$/.t=
est(uri.method))=0A=
throw new Error('[XHR] Unknown method =
'+uri.method);req.NAME=3D'XHR';if(headers){if('Accept'in =
headers){uri.params['mimetype']=3Dheaders['Accept'];if(stream_type()=3D=3D=
'iframe'){uri.params['fakemimetype']=3D'text/html';}}}=0A=
var url,data;if(uri.method=3D=3D'GET'){url=3Duri.URL();data=3Dnull;}else =
if(uri.method=3D=3D'POST'){url=3Duri.fullpath;data=3DMSL.toQueryString(ur=
i.params);}=0A=
info('[XHR '+req.COUNTER+'] <'+uri+'> with =
XMLHttpRequest');req.open(uri.method,url,true);if(headers)=0A=
for(var k in headers){debug('[XHR '+req.COUNTER+'] Setting request =
header '+k+'=3D'+headers[k]);req.setRequestHeader(k,headers[k]);}=0A=
req.setRequestHeader('X-Requested-By',REQUEST_BY);if(data)=0A=
req.setRequestHeader('Content-Type','application/x-www-form-urlencoded');=
req.send(data);return req;}=0A=
function stream_type(){var test=3Dnull;try{test=3Dnew =
ActiveXObject('HTMLFile');test=3DMSL.cookies_enabled;}catch(e){test=3Dnul=
l;}=0A=
if(test)=0A=
return'iframe';try{test=3Dnew XMLHttpRequest();}catch(e){test=3Dnull;}=0A=
if(test)=0A=
return'xhr';return null;}=0A=
function =
IFrameRequest(fn_receive,fn_err,fn_done){this.cb_receive=3Dfn_receive;thi=
s.cb_error=3Dfn_err;this.cb_done=3Dfn_done;}=0A=
IFrameRequest.prototype=3D{NAME:'iframe',receive_error:function(e){debug(=
'[XHR/iframe '+this.COUNTER+'] Error while receiving data: '=0A=
+MSL.errorString(e));return =
_error(this,this.cb_error,'receive()',e);},receive:function(data){debug('=
[XHR/iframe '+this.COUNTER+'] receive()');if(typeof =
data!=3D'undefined'&&data!=3D=3Dnull&&data.length>0){try{this.cb_receive(=
data);}catch(e){_error(this,this.cb_error,'fn_receive()',e);}}},finish:fu=
nction(){if(this.htmlfile=3D=3D=3Dnull)=0A=
return;debug('[XHR/iframe '+this.COUNTER+'] =
finish()');try{this.cb_done();}catch(e){_error(this,this.cb_error,'finish=
()',e);}=0A=
if(this.headers){for(var k in this.headers){MSL.deleteCookie(k);}}=0A=
this.htmlfile=3Dnull;CollectGarbage();info('[XHR/'+this.NAME+' =
'+this.COUNTER+'] finished loading '=0A=
+this.location);},abort:function(){this.finish();},cancel:function(){info=
('[XHR/'+this.NAME+' '+this.COUNTER+'] Abort =
requested');this.finish();info('[XHR/'+this.NAME+' '+this.COUNTER+'] =
Aborted');}};function =
stream_iframe(url,fn_receive,fn_done,fn_err,headers){var req=3Dnew =
IFrameRequest(fn_receive,fn_err,fn_done);req.COUNTER=3DXHR_COUNTER++;var =
htmlfile=3Dnew =
ActiveXObject('htmlfile');htmlfile.open();htmlfile.write('<html><head>');=
htmlfile.write('<script>');htmlfile.write('if =
(/^(?:\\d+\\.)(?:\\d+\\.)(?:\\d+\\.)(?:\\d+)$/.test(document.domain)) { =
');htmlfile.write('document.domain =3D document.domain; =
');htmlfile.write('} else { ');htmlfile.write('var dp =3D =
document.domain.split("."); ');htmlfile.write('if (dp.length > 1) =
dp.shift(); ');htmlfile.write('document.domain =3D dp.join("."); =
');htmlfile.write('} ');htmlfile.write('window.onError =3D function(e) { =
parent.Request ? parent.Request.receive_error(e) : 0 }; =
');htmlfile.write('</'+'script>');htmlfile.write('</head><body></body></h=
tml>');htmlfile.close();htmlfile.parentWindow.Request=3Dreq;if(headers)=0A=
for(var k in headers){if(k=3D=3D'Accept')=0A=
continue;MSL.setCookie(k,headers[k]);}=0A=
var =
elt=3Dhtmlfile.createElement('div');htmlfile.body.appendChild(elt);var =
uri=3DMSL.parseURI(url);uri.params['fakemimetype']=3D'text/html';uri.frag=
ment=3D'';var =
fixed_uri=3Duri.URL().replace(/%[89A-F][0-9A-F]/gi,'');info('[XHR =
'+req.COUNTER+'] Fetching with iframe: '+fixed_uri);var =
iframe=3Delt.ownerDocument.createElement('iframe');elt.appendChild(iframe=
);req.location=3Dfixed_uri;req.htmlfile=3Dhtmlfile;req.headers=3Dheaders;=
iframe.src=3Dfixed_uri;return req;}=0A=
var MESSAGE_START=3D'<textarea cols=3D"1" rows=3D"1" style=3D"display: =
none;">';var MESSAGE_END=3D'</textarea><script>try { =
Request.receive(';function xhr_data(req){if(!req.input_pos)=0A=
req.input_pos=3D0;if(!req.responseText)=0A=
return;if(req.responseText.length=3D=3D=3D0)=0A=
return;var diff=3Dreq.responseText;var last_pos=3Dreq.input_pos;var =
ret=3D[];while(true){var =
start=3Ddiff.indexOf(MESSAGE_START,last_pos);var =
end=3Ddiff.indexOf(MESSAGE_END,last_pos);if(start=3D=3D-1)=0A=
break;if(end=3D=3D-1)=0A=
break;var data=3Ddiff.substring(start+MESSAGE_START.length,end);var =
unesc_pos=3Dend+MESSAGE_END.length;if(data.length>0){var =
unescaped;if(diff.substring(unesc_pos,unesc_pos+8)=3D=3D'decodeUR')=0A=
unescaped=3DdecodeURIComponent(data);else=0A=
unescaped=3Ddata.replace(/&lt;/g,'<').replace(/&amp;/g,'&');ret.push(unes=
caped);}=0A=
last_pos=3Dunesc_pos;}=0A=
req.input_pos=3Dlast_pos;return ret;}=0A=
var XHR_INTERVAL=3D100;function =
_xhr_periodic_check(req,fn_receive,fn_err,states){if(req.readyState=3D=3D=
XMLHttpRequest.DONE)=0A=
return;if(req.readyState>=3DXMLHttpRequest.HEADERS_RECEIVED){if(!states[r=
eq.readyState]){debug('['+req.NAME+' '+req.COUNTER+'] Status '=0A=
+req.status=0A=
+'; received headers =
');try{debug(req.getAllResponseHeaders());}catch(e){debug('(browser does =
not support getAllResponseHeaders())');}=0A=
states[req.readyState]=3Dtrue;}=0A=
var st=3Dreq.status;if(st){if(st>200){return;}}=0A=
var data=3Dxhr_data(req);if(data&&data.length>0){debug('['+req.NAME+' =
'+req.COUNTER+'] xhr_data found '=0A=
+data.length+' messages');}=0A=
if(data){for(var =
i=3D0,len=3Ddata.length;i!=3Dlen;i++){try{fn_receive(data[i]);}catch(e){_=
error(req,fn_err,'make_xhr_periodic/anon',e);}}}}=0A=
if(!states[req.readyState])=0A=
debug('['+req.NAME+' '+req.COUNTER=0A=
+'] polling again, state is =
'+req.readyState);states[req.readyState]=3Dtrue;return true;}=0A=
function _abort_xhr(req,fn_done){req.abort();info('['+req.NAME+' =
'+req.COUNTER+'] Abort =
requested');try{fn_done();}catch(e){_error(this,fn_err,'_abort_xhr',e);}=0A=
info('['+req.NAME+' '+req.COUNTER+'] Aborted');return;}=0A=
function make_abort_xhr(req,fn_done){return =
MSL.createCallback(_abort_xhr,[req,fn_done]);}=0A=
function make_xhr_periodic(req,fn_receive,fn_err){var =
cb=3DMSL.createCallback(_xhr_periodic_check,[req,fn_receive,fn_err,{}]);r=
eturn function(){if(cb())=0A=
window.setTimeout(arguments.callee,XHR_INTERVAL)};}=0A=
function make_xhr_periodic_done(fn_receive,fn_done,fn_err){return =
function(){if(this.readyState!=3DXMLHttpRequest.DONE){if(this.readyState=3D=
=3DXMLHttpRequest.HEADERS_RECEIVED&&this.status=3D=3D304){}else{return;}}=0A=
debug('['+this.NAME+' '+this.COUNTER+'] state is DONE');var =
data=3Dxhr_data(this);if(data&&data.length>0){debug('['+this.NAME+' =
'+this.COUNTER+'] xhr_data found '=0A=
+data.length+' messages');}=0A=
if(this.status>200&&this.status!=3D304){var obj=3Dnew =
ServerError(this.status+' '+this.statusText=0A=
+' (request URI was '+this.uri+') and body is '=0A=
+this.responseText);if(this.status=3D=3D400){var =
msg;try{msg=3Ddata&&data.length>0?MSL.XHR.toXHTML.transform(data[0]):null=
;}catch(e){}=0A=
if(msg&&msg.metadata&&msg.metadata['validation-errors'])=0A=
obj=3Dnew BadRequestError(msg.metadata['validation-errors']);}=0A=
_error(this,fn_err,'make_xhr_periodic_done/anon',obj);}else{if(data){for(=
var =
i=3D0,len=3Ddata.length;i!=3Dlen;i++){try{fn_receive(data[i]);}catch(e){_=
error(this,fn_err,'make_xhr_periodic_done/anon',e);}}}}=0A=
try{fn_done();}catch(e){_error(this,fn_err,'make_xhr_periodic_done/anon',=
e);}=0A=
debug('['+this.NAME+' '+this.COUNTER+'] done');}}=0A=
function stream_xhr(url,fn_receive,fn_done,fn_err,headers){var req=3Dnew =
XMLHttpRequest();req.cancel=3Dmake_abort_xhr(req,fn_done);req.uri=3Durl;r=
eq.COUNTER=3DXHR_COUNTER++;req.NAME=3D'XHR';req.onreadystatechange=3Dmake=
_xhr_periodic_done(fn_receive,fn_done,fn_err);req.open('GET',url,true);wi=
ndow.setTimeout(make_xhr_periodic(req,fn_receive,fn_err),XHR_INTERVAL);if=
(headers)=0A=
for(var k in headers){debug('[XHR] Setting request header =
'+k+'=3D'+headers[k]);req.setRequestHeader(k,headers[k]);}=0A=
req.setRequestHeader('X-Requested-By',REQUEST_BY);req.send(null);info(req=
.NAME+', request sent to '+url);return req;}=0A=
function stream_open(){var type=3Dstream_type();if(!type)=0A=
throw new Error('[XHR] No supported streaming methods =
found');debug('[XHR] streaming with =
'+type);switch(type){case'iframe':return =
stream_iframe.apply(null,arguments);case'xhr':return =
stream_xhr.apply(null,arguments);default:break;}}=0A=
function =
stream_data(uri,fn_receive,fn_done,fn_err,headers){uri=3DMSL.parseURI(uri=
);uri.fragment=3D'';if(!/^(GET)$/.test(uri.method))=0A=
throw new Error('[XHR] Unknown streaming method '+uri.method);if(headers)=0A=
if('Accept'in headers)=0A=
uri.params['mimetype']=3Dheaders['Accept']=0A=
fn_receive.NAME=3D'fn_receive';fn_err.NAME=3D'fn_err';fn_done.NAME=3D'fn_=
done';return stream_open(uri.URL(),fn_receive,fn_done,fn_err,headers);}=0A=
function =
fetch_token_data(blob,uri,token,xsl_params){if(stream_type()!=3D'iframe')=
{return setup_fetch_get(blob,uri,{'X-Streamtoken':token},xsl_params);}=0A=
return setup_fetch(blob,uri,{'X-Streamtoken':token},xsl_params);}=0A=
function =
setup_fetch(blob,uri,headers,xsl_params,follow_token){headers=3DMSL.copy(=
headers||{});if(!('Accept'in headers))=0A=
headers['Accept']=3DMSL.MIMETYPE_REPORTNODE;if(typeof =
follow_token=3D=3D'undefined')=0A=
follow_token=3Dtrue;var COUNTER;var =
req=3Dstream_data(uri,function(xml){if(!xml)=0A=
return;var data=3DMSL.XHR.toXHTML.transform(xml,xsl_params);var =
metadata=3Ddata.metadata||{};if(metadata.error)=0A=
throw new ServerError(metadata.error);if(metadata['validation-errors'])=0A=
throw new =
BadRequestError(metadata['validation-errors']);if(metadata.progress){blob=
.progress_update(metadata.progress);return;}=0A=
if(metadata.redirect){window.location.href=3Dmetadata.redirect;return;}=0A=
if(metadata.token&&follow_token){debug('[XHR '+COUNTER+'] fetching token =
'+metadata.token+' =
data...');window.setTimeout(MSL.createCallback(fetch_token_data,[blob.reu=
se('Downloading =
content...'),uri,metadata.token,MSL.copy(xsl_params)]),0);info('[XHR =
'+COUNTER+'] forked off to fetch token '+metadata.token+' data');return;}=0A=
blob.progress_update('[100] [] [Updating =
view...]',true);try{blob.receive(data);}catch(e){error('[XHR] =
blob.receive(): =
'+MSL.errorString(e));}},function(){blob.all_received();},function(err){b=
lob.got_error(err,uri);},headers);COUNTER=3Dreq.COUNTER;blob.start_stream=
ing();blob.setup_cancel(req);debug('[XHR '+req.COUNTER+'] blob set up =
for streaming');return req;}=0A=
function setup_fetch_get(blob,uri,extra_headers,xsl_params){var =
headers=3Dextra_headers||{};if(!('Accept'in headers))=0A=
headers['Accept']=3DMSL.MIMETYPE_REPORTNODE;var COUNTER;var =
req=3Dget_data(uri,function(xml){if(!xml)=0A=
return;var data=3DMSL.XHR.toXHTML.transform(xml,xsl_params);var =
metadata=3Ddata.metadata||{};if(metadata.error)=0A=
throw new ServerError(metadata.error);if(metadata['validation-errors'])=0A=
throw new =
BadRequestError(metadata['validation-errors']);if(metadata.redirect){wind=
ow.location.href=3Dmetadata.redirect;return;}=0A=
debug('[XHR '+COUNTER+'] got content <'+uri+'>; calling =
blob.receive()');blob.progress_update('[100] [] [Updating =
view...]',true);try{blob.receive(data);}catch(e){error('[XHR =
'+COUNTER+'] blob.receive(): '+MSL.errorString(e));}=0A=
try{blob.all_received();}catch(e){error('[XHR '+COUNTER+'] =
blob.all_received(): '+MSL.errorString(e));}=0A=
debug('[XHR '+COUNTER+'] done =
blob.receive()');},function(err){blob.got_error(err,uri);},headers);COUNT=
ER=3Dreq.COUNTER;blob.start_downloading();blob.setup_cancel(req);return =
req;}=0A=
var extSupport=3Dnull;var toXHTML=3D{transform:function(){alert("No =
XHTML support")}};info('[XHR] Determining feature =
support');if(extSupport=3D=3D=3Dnull){try{new XMLHttpRequest();if(typeof =
XMLHttpRequest.DONE=3D=3D'undefined'){throw new Error('Missing =
constants');}}catch(e){info('[XHR] No XMLHttpRequest =
support');debug('Reason: '+MSL.errorString(e));extSupport=3Dfalse;}}=0A=
if(typeof MSL.XML.parse=3D=3D'undefined'){info('[XHR] No XML support; =
cannot load data from server');extSupport=3Dfalse;}=0A=
var xslt_support=3Dnull;if(extSupport=3D=3D=3Dnull){if(typeof =
MSL.XSLTprocessor=3D=3D'undefined'){info('[XHR] No XSLT support; using =
alternative methods to convert XML to =
HTML');xslt_support=3Dfalse;}else{var xslt_message;var =
xsl=3Ddocument.getElementById('MSL.XHR.transform-message');var =
xsl_xml=3Dxsl?decodeURIComponent(xsl.value):null;if(xsl_xml){xslt_message=
=3Dxsl_xml;}else{info('[XHR] No embedded XSL stylesheet found; using =
alternative methods to convert XML to HTML');xslt_support=3Dfalse;}=0A=
var extra_xslt=3D[];if(xslt_support=3D=3D=3Dnull){var =
extra_styles=3DMSL.getElementsByClass('textarea','MSL.XHR.transform');for=
(var i=3D0,len=3Dextra_styles.length;i!=3Dlen;i++)=0A=
extra_xslt.push(decodeURIComponent(extra_styles[i].value));}=0A=
if(xslt_support=3D=3D=3Dnull){var transformer=3Dnew =
MSL.XSLTprocessor(xslt_message,extra_xslt);if(!transformer){error('[XHR] =
Faulty stylesheet?');xslt_support=3Dfalse;}else{toXHTML=3Dtransformer;}}}=0A=
if(xslt_support!=3D=3Dnull){toXHTML=3Dnew MSL.BruteForceProcessor();}}=0A=
MSL.XHR=3D{setup_streaming:setup_fetch,setup_get:setup_fetch_get,toXHTML:=
toXHTML,extSupport:extSupport};}());(function(){var =
PROGRESS_IMG=3D'../images/ajax-loader.gif';runOnDOMLoad(function(){MSL.pr=
eload(PROGRESS_IMG)});function =
mk_streaming_message(title){if(title=3D=3D=3Dnull||typeof =
title=3D=3D'undefined')=0A=
return null;var msg=3DMSL.dce('div',{'class':'streaming-message'});var =
msg_line=3DMSL.dce('h1');MSL.appendChild(msg_line,MSL.dct(title));var =
cancel_line=3DMSL.dce('p');MSL.appendChild(cancel_line,MSL.dce('img',{src=
:PROGRESS_IMG,width:16,height:16}));var =
cancel=3DMSL.dce('span',{'class':'tc-cancel'});MSL.appendChild(cancel,MSL=
.dct('cancel'));MSL.appendChild(cancel_line,cancel);var =
progress_bar=3DMSL.dce('div',{'class':'progressbar'});progress_bar.style.=
width=3D'0%';var =
progress_bar_content=3DMSL.dce('p',{'class':'progressbar-message'});MSL.a=
ppendChild(progress_bar_content,MSL.dct(' =
'));MSL.appendChild(progress_bar,progress_bar_content);var =
progress_line=3DMSL.dce('p');var =
progress_m=3DMSL.dce('code',{'class':'progress-message'});MSL.appendChild=
(progress_m,MSL.dct('Updating =
view...'));MSL.appendChild(progress_line,progress_m);var =
elapsed_line=3DMSL.dce('p',{'class':'time-spent'});MSL.appendChild(msg,ms=
g_line);MSL.appendChild(msg,cancel_line);MSL.appendChild(msg,progress_bar=
);MSL.appendChild(msg,progress_line);MSL.appendChild(msg,elapsed_line);re=
turn msg;}=0A=
function position_message(msg){var =
stat=3DMSL.$('streaming-status');if(!stat){stat=3DMSL.dce('div',{'id':'st=
reaming-status'});MSL.appendChild(MSL.getBodyElt(document),stat);}=0A=
MSL.appendChild(stat,msg);}=0A=
function remove_message(msg){MSL.removeNode(msg);var =
stat=3DMSL.$('streaming-status');if(stat)=0A=
if(stat.childNodes.length=3D=3D=3D0)=0A=
MSL.removeNode(stat);}=0A=
MSL.StreamingStatus=3Dfunction(msg,appear_timeout,block_type,self_block,s=
elf_unblock,process,retry){var =
message_elt=3Dmk_streaming_message(msg);var block=3Dnoop;var =
unblock=3Dnoop;if(!self_block)self_block=3Dnoop;if(!self_unblock)self_unb=
lock=3Dnoop;if(message_elt){if(block_type=3D=3D'fragment'){block=3Dfuncti=
on(){position_message(message_elt);self_block()};unblock=3Dfunction(){rem=
ove_message(message_elt);self_unblock()};}else =
if(block_type=3D=3D'fullpage'){block=3Dfunction(){MSL.blockPage(message_e=
lt);self_block()};unblock=3Dfunction(){MSL.unblockPage();self_unblock()};=
}else{block=3Dself_block;unblock=3Dself_unblock;}}else{block=3Dself_block=
;unblock=3Dself_unblock;}=0A=
this._error_parent=3Dmessage_elt;this._block=3Dblock;this._blocked=3Dfals=
e;this._done=3Dfalse;this._unblock=3Dunblock;this._process=3Dprocess;this=
._retry=3Dretry;this._reuse_counter=3D0;this._appear_timeout=3Dappear_tim=
eout;if(message_elt){this._cancel_button=3DMSL.getFirstElementByClass(nul=
l,'tc-cancel',message_elt);this._time_spent=3DMSL.getFirstElementByClass(=
null,'time-spent',message_elt)||MSL.dce('span');if(this._time_spent.child=
Nodes.length=3D=3D=3D0)=0A=
MSL.appendChild(this._time_spent,MSL.dct(''));this._progress_message=3DMS=
L.getFirstElementByClass(null,'progress-message',message_elt)||MSL.dce('s=
pan');if(this._progress_message.childNodes.length=3D=3D=3D0)=0A=
MSL.appendChild(this._progress_message,MSL.dct(''));this._progressbar=3DM=
SL.getFirstElementByClass(null,'progressbar',message_elt);this._progressb=
ar_message=3DMSL.getFirstElementByClass(null,'progressbar-message',messag=
e_elt);if(this._progressbar_message&&this._progressbar_message.childNodes=
.length=3D=3D=3D0)=0A=
MSL.appendChild(this._progressbar_message,MSL.dct(''));}=0A=
this._setup_polling();}}());MSL.StreamingStatus.prototype=3D(function(){f=
unction mk_error_message(err,blob){var =
msg=3DMSL.dce('div',{'class':'error'});var =
message_string=3D'';if(err.message.length>500){debug('[XHR] Error =
message in full: =
'+err.message);message_string=3Derr.message.substring(0,500)+'...';}else{=
message_string=3Derr.message;}=0A=
var =
p=3DMSL.dce('p');MSL.appendChild(p,MSL.dct(message_string));MSL.appendChi=
ld(msg,p);if(err instanceof BadRequestError){var =
params=3Derr.params||{};var =
ul=3DMSL.dce('ul');params=3Dparams['validation-error'];if(params){if(!MSL=
.isArray(params))=0A=
params=3D[params];}else{params=3D[];}=0A=
for(var i=3D0,len=3Dparams.length;i!=3Dlen;i++){var =
name=3DMSL.dce('var',{'class':'param-name'});MSL.appendChild(name,MSL.dct=
(params[i].name));var =
reason=3DMSL.dce('span',{'class':'validation-error'});MSL.appendChild(rea=
son,MSL.dct(params[i].reason));var =
li=3DMSL.dce('li');MSL.appendChild(li,name);MSL.appendChild(li,MSL.dct(':=
 '));MSL.appendChild(li,reason);MSL.appendChild(ul,li);}=0A=
MSL.appendChild(msg,ul);}=0A=
var retry=3DMSL.dce('p',{'class':'retry'});var =
retry_link=3DMSL.dce('span');if(blob.can_retry()){MSL.appendChild(retry_l=
ink,MSL.dct('Retry'));MSL.Events.add(retry_link,'onclick',function(){blob=
.retry();MSL.Events.remove(retry_link,'onclick',arguments.callee);});}=0A=
var =
ok_link=3DMSL.dce('span');MSL.appendChild(ok_link,MSL.dct('Cancel'));MSL.=
Events.add(ok_link,'onclick',function(){blob.ok();MSL.Events.remove(ok_li=
nk,'onclick',arguments.callee);});MSL.appendChild(retry,retry_link);MSL.a=
ppendChild(retry,ok_link);return[msg,retry];}=0A=
function _update_time_spent(that){var diff=3Dnew =
Date().getTime()-(that._start||new Date().getTime());if(that._done)=0A=
return;if(that._has_error){return;}=0A=
if(that._aborted){that.finish_up();return;}=0A=
if(that._time_spent){var seconds=3D(diff/1000)|0;var =
min=3D(seconds/60)|0;var h=3D(seconds/3600)|0;min=3Dmin-h*60;var =
sec=3Dseconds-min*60;that._time_spent.firstChild.nodeValue=3D''=0A=
+(h?h+'h ':'')=0A=
+(min?min+'m ':'')=0A=
+sec+'s elapsed';}=0A=
return true;}=0A=
return{reuse:function(msg){this._reuse_counter=3D2;this.progress_update(m=
sg,true);return =
this;},start_streaming:function(){if(this._reuse_counter){if(!this._block=
ing_timeout)=0A=
this.block();return;}=0A=
this._start=3Dnew Date().getTime()=0A=
var that=3Dthis;if(this._appear_timeout>0)=0A=
this._blocking_timeout=3Dwindow.setTimeout(function(){delete =
that._blocking_timeout;that.block();},this._appear_timeout);else=0A=
this.block();},start_downloading:function(){if(this._reuse_counter){if(!t=
his._blocking_timeout)=0A=
this.block();return;}=0A=
this._start=3Dnew Date().getTime();var =
that=3Dthis;if(this._appear_timeout>0)=0A=
this._blocking_timeout=3Dwindow.setTimeout(function(){delete =
that._blocking_timeout;that.block();},this._appear_timeout);else=0A=
this.block();},setup_cancel:function(req){if(!this._cancel_button)=0A=
return;var =
that=3Dthis;this._cancel_action=3Dfunction(evt){that.finish_up();req.abor=
t();MSL.Events.remove(that._cancel_button,'onmousedown',arguments.callee)=
;that._aborted=3Dtrue;};MSL.Events.add(this._cancel_button,'onmousedown',=
this._cancel_action);},_setup_polling:function(appear_timeout){var =
cb=3DMSL.createCallback(_update_time_spent,[this]);(function(){if(cb())=0A=
window.setTimeout(arguments.callee,250)})();},progress_update:function(da=
ta,force_update){var m=3D/^\[([\d.]+)\] \[([^\]])*\] =
\[([^\]]*)\]/.exec(data||'');var message=3Dm?m[3]:data;var =
percentage=3Dm?parseFloat(m[1]):null;if(percentage!=3D=3Dnull)=0A=
percentage=3Dpercentage|0;if(this._progress_message){MSL.replaceChild(thi=
s._progress_message,MSL.dct(message),this._progress_message.firstChild);i=
f(force_update)=0A=
this._progress_message.offsetWidth;}=0A=
if(percentage!=3D=3Dnull){if(this._progressbar){this._progressbar.style.w=
idth=3Dpercentage+'%';if(force_update)=0A=
this._progressbar.offsetWidth;}=0A=
if(this._progressbar_message){MSL.replaceChild(this._progressbar_message,=
MSL.dct(percentage+'% =
done'),this._progressbar_message.firstChild);if(force_update)=0A=
this._progressbar_message.offsetWidth;}}},receive:function(data){if(this.=
_aborted)=0A=
return;if(!data)=0A=
return;this._process(data);},all_received:function(){this.finish_up();},_=
add_error:function(err){if(!this._error_parent)=0A=
return;var elts=3Dmk_error_message(err,this);var =
p=3DMSL.getElementsByTagName(this._error_parent,'p');for(var =
i=3D0,len=3Dp.length;i!=3Dlen;i++)=0A=
MSL.removeNode(p[i]);MSL.insertAdjacent(this._error_parent,elts,null);del=
ete =
this._blocking_timeout;this.block();this._has_error=3Dtrue;this._done=3Dt=
rue;},can_retry:function(){return =
this._retry?true:false},retry:function(){this._cancel_action();this._unbl=
ock();this._aborted=3Dfalse;if(this._retry)=0A=
return =
this._retry();},ok:function(){this._cancel_action();this._unblock();},got=
_error:function(err,uri){if(err instanceof =
ServerError){this._add_error(err,uri);}else if(err instanceof =
SyntaxError){}else if(err instanceof =
ParseError){this._add_error(err,uri);}else if(err instanceof =
AbortError){this._add_error(err,uri);}else if(err instanceof =
BrowserAbortError){this._add_error(err,uri);}else if(err instanceof =
BadRequestError){this._add_error(err,uri);}else{error('Trying to load '=0A=
+uri=0A=
+': '=0A=
+MSL.errorString(err));}},block:function(){if(this._done)=0A=
return;if(!this._blocked)=0A=
this._block();this._blocked=3Dtrue;},finish_up:function(){if(this._has_er=
ror)=0A=
return;if(this._reuse_counter){this._reuse_counter--;if(this._reuse_count=
er)=0A=
return;}=0A=
this._done=3Dtrue;this._unblock();}}}());MSL.StreamingQuietly=3Dfunction(=
process){return new =
MSL.StreamingStatus(null,0,null,noop,noop,process,null);};=0A=
/************************************************************************=
*****=0A=
* Tooltips embedded in page or loaded from a URL                         =
    *=0A=
*************************************************************************=
*****=0A=
*     $Author: villek $ =0A=
*       $Date: 2011-06-22 11:15:12 $ =0A=
*   $Revision: 1.1 $ =0A=
*************************************************************************=
*****=0A=
* COPYRIGHT NOTICE                                                       =
    *=0A=
* Copyright 2008-2009 Matrix Science Limited  All Rights Reserved.       =
    *=0A=
*                                                                        =
    *=0A=
* This program may be used and modified within the licensee's =
organisation   *=0A=
* provided that this copyright notice remains intact. Distribution of =
this   *=0A=
* program or parts thereof outside the licensee's organisation without =
the   *=0A=
* prior written consent of Matrix Science Limited is expressly =
forbidden.    *=0A=
*************************************************************************=
*****/=0A=
var Tooltips=3D(function(){var position_is_absolute=3Dfalse;var =
TOOLTIP_ELT=3Dnull;var TOOLTIP_SHOW_DELAY=3D500;var =
TOOLTIP_HIDE_DELAY=3D250;var tooltip_show_timer=3Dnull;var =
tooltip_hide_timer=3Dnull;var TOOLTIP_X=3DTOOLTIP_Y=3Dnull;var =
OFFSET_X=3D10;var OFFSET_Y=3D10;function adjust(){var =
to_x=3Dx=3DTOOLTIP_ELT.offsetLeft;var y=3DTOOLTIP_ELT.offsetTop;var =
tooltip_w=3DTOOLTIP_ELT.offsetWidth;var =
w=3DMSL.windowWidth();if(to_x+tooltip_w>w-4*OFFSET_X){if(tooltip_w<w)=0A=
to_x=3Dw-tooltip_w-4*OFFSET_X;}=0A=
if(to_x!=3Dx)=0A=
MSL.setElementPosition(TOOLTIP_ELT,{x:to_x,y:y},'px');}=0A=
function move(t,to_x,to_y){var x=3Dto_x+OFFSET_X;var =
w=3DMSL.windowWidth();var =
tooltip_w=3Dt.offsetWidth||0;if(to_x+tooltip_w>w-4*OFFSET_X){if(tooltip_w=
<w)=0A=
x=3Dw-tooltip_w-4*OFFSET_X;}=0A=
var =
y=3Dto_y+OFFSET_Y;if(position_is_absolute){x+=3Ddocument.documentElement.=
scrollLeft?document.documentElement.scrollLeft:document.body.scrollLeft;y=
+=3Ddocument.documentElement.scrollTop?document.documentElement.scrollTop=
:document.body.scrollTop;}=0A=
MSL.setElementPosition(t,{x:x,y:y},'px');}=0A=
function handle_tooltip_show(evt){if(!TOOLTIP_ELT)=0A=
return;if(tooltip_show_timer!=3D=3Dnull)=0A=
return;var src=3DMSL.Events.src(evt);var =
src_p=3D_tooltip_parent(src);if(!src_p)=0A=
return;if(tooltip_hide_timer!=3D=3Dnull){window.clearTimeout(tooltip_hide=
_timer);tooltip_hide_timer=3Dnull;}=0A=
if(TOOLTIP_ELT.style.display=3D=3D'none'){tooltip_show_timer=3Dwindow.set=
Timeout(tooltip_show,TOOLTIP_SHOW_DELAY);}}=0A=
function handle_tooltip_hide(evt){if(!TOOLTIP_ELT)=0A=
return;if(tooltip_hide_timer!=3D=3Dnull)=0A=
return;var =
src,to;try{src=3DMSL.Events.src(evt);to=3DMSL.Events.mouseTo(evt);}catch(=
e){return;}=0A=
var src_p=3D_tooltip_parent(src);var =
to_p=3D_tooltip_parent(to);if(to){if(to_p)=0A=
return;}=0A=
if(tooltip_show_timer!=3D=3Dnull){window.clearTimeout(tooltip_show_timer)=
;tooltip_show_timer=3Dnull;}=0A=
if(TOOLTIP_ELT.style.display!=3D'none'){tooltip_hide_timer=3Dwindow.setTi=
meout(tooltip_hide,TOOLTIP_HIDE_DELAY);}}=0A=
function handle_onmouseover(evt){if(!TOOLTIP_ELT)=0A=
return;var src=3DMSL.Events.src(evt);var =
src_p=3D_tooltip_parent(src);if(!src_p)=0A=
return;if(MSL.getAttribute(src_p,'tooltip-current'))=0A=
return;set_tooltip_data(src_p);_remove_titles(src,true);var =
pos=3DMSL.Events.mouse(evt);TOOLTIP_X=3Dpos.client.x;TOOLTIP_Y=3Dpos.clie=
nt.y;if(tooltip_show_timer=3D=3D=3Dnull&&TOOLTIP_ELT.style.display!=3D'no=
ne')=0A=
tooltip_show();MSL.setAttribute(src_p,'tooltip-current',true);}=0A=
function handle_onmouseout(evt){if(!TOOLTIP_ELT)=0A=
return;var =
src,to,src_p,to_p;try{src=3DMSL.Events.src(evt);to=3DMSL.Events.mouseTo(e=
vt);}catch(e){return;}=0A=
src_p=3D_tooltip_parent(src);if(!src_p)=0A=
return;to_p=3D_tooltip_parent(to);if(to){if(to_p=3D=3D=3Dsrc_p)=0A=
return;}=0A=
_restore_titles(src,true);MSL.removeAttribute(src_p,'tooltip-current');}=0A=
function _remove_titles(elt,recursive){var =
p=3Delt.nodeType=3D=3D=3D1?elt:elt.parentNode;while(p&&p.nodeType=3D=3D=3D=
1){var =
title=3DMSL.getAttribute(p,'title');if(title){MSL.setAttribute(p,'oldTitl=
e',title);MSL.setAttribute(p,'title','');}=0A=
p=3Drecursive?p.parentNode:null;}}=0A=
function _restore_titles(elt,recursive){var =
p=3Delt.nodeType=3D=3D=3D1?elt:elt.parentNode;while(p&&p.nodeType=3D=3D=3D=
1){if(MSL.hasAttribute(p,'oldTitle')){var =
old=3DMSL.getAttribute(p,'oldTitle');MSL.setAttribute(p,'title',old);MSL.=
removeAttribute(p,'oldTitle');}=0A=
p=3Drecursive?p.parentNode:null;}}=0A=
function _tooltip_parent(elt){var =
p=3Delt;while(p){if(MSL.hasClass(p,'tooltipped'))=0A=
return p;p=3Dp.parentNode;}=0A=
return p;}=0A=
function mk_loading(){var =
p=3DMSL.dce('p');MSL.appendChild(p,MSL.dct('loading...'));return p;}=0A=
function set_tooltip_data(elt){if(MSL.hasClass(elt,'tooltip-ext')){var =
href=3DMSL.getAttribute(elt,'href');if(href){return =
_load_from_server(elt,href);}}=0A=
var =
e=3DMSL.getElementsByClass(null,'tooltip',elt);if(e.length>0){MSL.replace=
ChildNodes(TOOLTIP_ELT,e,true);return;}=0A=
if(MSL.hasAttribute(elt,'oldTitle')){MSL.replaceChildNodes(TOOLTIP_ELT,[M=
SL.dct(MSL.getAttribute(elt,'oldTitle'))]);return;}=0A=
if(MSL.hasAttribute(elt,'title')){MSL.replaceChildNodes(TOOLTIP_ELT,[MSL.=
dct(MSL.getAttribute(elt,'title'))]);return;}=0A=
var ret=3D[];for(var c=3Delt.firstChild;c;c=3Dc.nextSibling){var =
data=3DMSL.cloneNode(c,true);if(data.style)=0A=
data.style.display=3D'';ret.push(data);}=0A=
MSL.replaceChildNodes(TOOLTIP_ELT,ret);return;}=0A=
function =
_load_from_server(elt,href){MSL.replaceChildNodes(TOOLTIP_ELT,[mk_loading=
()]);var blob=3Dnew =
MSL.StreamingQuietly(function(data){if(!data.children)=0A=
return;MSL.replaceChildNodesXHTML(TOOLTIP_ELT,data.children);adjust();});=
MSL.XHR.setup_streaming(blob,href);return;}=0A=
function =
tooltip_show(){TOOLTIP_ELT.style.display=3D'';if(TOOLTIP_X!=3D=3Dnull&&TO=
OLTIP_Y!=3D=3Dnull){move(TOOLTIP_ELT,TOOLTIP_X,TOOLTIP_Y);TOOLTIP_X=3DTOO=
LTIP_Y=3Dnull;}}=0A=
function =
tooltip_hide(){TOOLTIP_ELT.style.display=3D'none';MSL.setElementPosition(=
TOOLTIP_ELT,{x:0,y:0},'px');}=0A=
function init(){var body=3DMSL.getBodyElt(document);var =
t=3DMSL.$('Tooltip');if(!t){t=3DMSL.dce('div',{id:'Tooltip'});MSL.appendC=
hild(body,t);}=0A=
t.style.display=3D'none';var =
style=3DMSL.getCurrentStyle(t);position_is_absolute=3Dstyle.position=3D=3D=
'absolute';TOOLTIP_ELT=3Dt;MSL.Events.add(body,'onmouseover',handle_onmou=
seover);MSL.Events.add(body,'onmouseout',handle_onmouseout);MSL.Events.ad=
d(body,'onmouseover',handle_tooltip_show);MSL.Events.add(body,'onmouseout=
',handle_tooltip_hide);MSL.Events.add(body,'onclick',handle_onclick);info=
('[Tooltips] Bound to document body element');}=0A=
function handle_onclick(evt){var =
src=3DMSL.Events.src(evt);if(!src.tagName)=0A=
return;if(src.tagName.toLowerCase()!=3D'a')=0A=
return;if(!MSL.hasClass(src,'tooltipped'))=0A=
return;if(!MSL.hasClass(src,'tooltip-ext'))=0A=
return;MSL.Events.stop(evt);return false;}=0A=
return{name:'Tooltips',init:init};}());MSL.runOnNewContent(Tooltips);
------=_NextPart_000_002E_01CD8441.04D48670--
